# Supplementary material for: Dominant Chemical Interactions Governing the Folding Mechanism of Oligopeptides
Source: Int J Mol Sci. 2024 Sep 4;25(17):9586. doi: 10.3390/ijms25179586 (PMC11395422; doi:10.3390/ijms25179586)
Supplement: Supplementary file 1 [file ijms-25-09586-s001.zip]

Archive with 4 entries (4 files):
- Nuova cartella/Supplementary Materials File S1.pdf
- Nuova cartella/Supplementary Materials File S2.xlsx
- Nuova cartella/Supplementary Materials File S3.xlsx
- Nuova cartella/Supplementary Materials File S4.xlsx
