# Supplementary material for: Dominant Chemical Interactions Governing the Folding Mechanism of Oligopeptides
Source: Int J Mol Sci. 2024 Sep 4;25(17):9586. doi: 10.3390/ijms25179586 (PMC11395422; doi:10.3390/ijms25179586)
Supplement: Supplementary file 1 [file ijms-25-09586-s001.zip › Nuova cartella/Supplementary Materials File S2.xlsx]

## Sheet: Calculations
K(NÅ^2/C^2)	112000000
e (C)	1
SIN(109.50°)	0.94
Avogadro's Number (molecule/mol)	6.022e+23
CHIGNOLIN				φ°			ψ°
				GLY1			GLY1
	φ°	ψ°
EXPERIMENTAL (NMR Conformer 1)	0	-177					Electrostatic Interaction			CH- π Cloud Interaction			Hydrophobic Interaction			Hydrophobic Interaction
CALCULATED	0	-144.906					between terminal charges
After Energy Minimization	0	121					qGLY1:N	1		qGLY1:HA1	0.0698		qGLY1:HA1	0.0698		qGLY1:HA2	0.0698
							qGLY10:O	-1		qTYR2:CE2	-0.2341		qASP3:HB1	-0.0122		qPRO4:CD	-0.0122
							ri	27.09		ri	8.18		ri	7.27		ri	9.69
							F	-152616		F	-27350.7		F	-1804.53		F	-1015.75
							U	-4.13437e+06		U	-223729		U	-13118.9		U	-9842.59
							rf	2.9		rf	2.9		rf	2.9		rf	2.9
							θ	17.1193		θ	6.41973		θ	4.27982		θ	1.42661
							rf + θ	20.0193		rf + θ	9.31973		rf + θ	7.17982		rf + θ	4.32661
							τ	-3.05526e+06		τ	-254901		τ	-12956.2		τ	-4394.74
							tg	1.3532		tg	0.877708		tg	1.01256		tg	2.23963
							arctg	0.934378		arctg	0.720362		arctg	0.791639		arctg	1.15085
							degrees°	53.5631		degrees°	41.2946		degrees°	45.3806		degrees°	65.9726
										CH- π Cloud Interaction			Hydrophobic Interaction
										qGLY1:HA2	0.0698		qGLY1:HA2	0.0698
										qTYR2:CE2	-0.2341		qASP3:HB1	-0.0122
										ri	8.4		ri	6.1
										F	-25936.8		F	-2563.15
										U	-217869		U	-15635.2
										rf	2.9		rf	2.9
										θ	6.41973		θ	4.27982
										rf + θ	9.31973		rf + θ	7.17982
										τ	-241724		τ	-18402.9
										tg	0.901314		tg	0.849603
										arctg	0.73354		arctg	0.704264
										degrees°	42.0501		degrees°	40.3718
										Hydrophobic Interaction
										qGLY1:HA1	0.0698
										qTYR2:CB	-0.0343
										ri	4.94
										F	-10987.9
										U	-54280.1
										rf	2.9
										θ	1.22281
										rf + θ	4.12281
										τ	-45300.9
										tg	1.19821
										arctg	0.875325
										degrees°	50.1779
										Hydrophobic Interaction
										qGLY1:HA2	0.0698
										qTYR2:CB	-0.0343
										ri	4.79
										F	-11686.8
										U	-55979.9
										rf	2.9
										θ	1.22281
										rf + θ	4.12281
										τ	-48182.5
										tg	1.16183
										arctg	0.860117
										degrees°	49.3061
				φ°																					ψ°
				TYR2																					TYR2
	φ°	ψ°		Electrostatic Interaction			CH- π Cloud Interaction			H-bond			Hydrophobic Interaction			Hydrophobic Interaction			H-bond						117.703
EXPERIMENTAL (NMR Conformer 1)	-85	98		between terminal charges
CALCULATED	-131.823	117.703		qGLY1:N	1		qGLY1:HA1	0.0698		qTYR2:HH	0.3992		qPRO4:HB1	0.0253		qGLU5:HB1	-0.0173		qTYR2:OH	-0.5579
After Energy Minimization	-132	118		qGLY10:O	-1		qTYR2:CE2	-0.2341		qASP3:OD1	-0.8014		qTYR2:CB	-0.0343		qTYR2:HB1	0.0295		qTHR6:HG1	0.4102
				ri	27.09		ri	8.18		ri	10.34		ri	8.62		ri	11.97		ri	7.5
				F	-152616		F	-27350.7		F	-335133		F	-1308.03		F	-398.931		F	-455667
				U	-4.13437e+06		U	-223729		U	-3.46527e+06		U	-11275.2		U	-4775.2		U	-3.4175e+06
				rf	2.9		rf	2.9		rf	2.9		rf	2.9		rf	2.9		rf	2.9
				θ	17.1193		θ	6.41973		θ	17.1193		θ	9.98625		θ	14.9794		θ	17.1193
				rf + θ	20.0193		rf + θ	9.31973		rf + θ	20.0193		rf + θ	12.8862		rf + θ	17.8794		rf + θ	20.0193
				τ	-3.05526e+06		τ	-254901		τ	-6.70912e+06		τ	-16855.6		τ	-7132.64		τ	-9.12212e+06
				tg	1.3532		tg	0.877708		tg	0.516502		tg	0.66893		tg	0.669487		tg	0.374639
				arctg	0.934378		arctg	0.720362		arctg	0.476762		arctg	0.589568		arctg	0.589952		arctg	0.358454
				degrees°	53.5631		degrees°	41.2946		degrees°	27.3303		degrees°	33.7969		degrees°	33.8189		degrees°	20.5483
							CH- π Cloud Interaction			H-bond			Hydrophobic Interaction			Hydrophobic Interaction			H-bond
							qGLY1:HA2	0.0698		qTYR2:HH	0.3992		qPRO4:HB2	0.0253		qGLU5:HB2	-0.0173		qTYR2:HH	0.3992
							qTYR2:CE2	-0.2341		qASP3:OD2	-0.8014		qTYR2:CB	-0.0343		qTYR2:HB1	0.0295		qTHR6:OG1	-0.6761
							ri	8.4		ri	11.4		ri	9.57		ri	11.19		ri	8.97
							F	-25936.8		F	-275707		F	-1061.23		F	-456.484		F	-375694
							U	-217869		U	-3.14306e+06		U	-10156		U	-5108.06		U	-3.36998e+06
							rf	2.9		rf	2.9		rf	2.9		rf	2.9		rf	2.9
							θ	6.41973		θ	17.1193		θ	9.98625		θ	14.9794		θ	17.1193
							rf + θ	9.31973		rf + θ	20.0193		rf + θ	12.8862		rf + θ	17.8794		rf + θ	20.0193
							τ	-241724		τ	-5.51946e+06		τ	-13675.2		τ	-8161.65		τ	-7.52113e+06
							tg	0.901314		tg	0.569451		tg	0.742652		tg	0.625861		tg	0.448068
							arctg	0.73354		arctg	0.517654		arctg	0.638782		arctg	0.559218		arctg	0.421246
							degrees°	42.0501		degrees°	29.6744		degrees°	36.6181		degrees°	32.0571		degrees°	24.1479
							Hydrophobic Interaction			Hydrophobic Interaction			Hydrophobic Interaction			Hydrophobic Interaction
							qGLY1:HA1	0.0698		qTYR2:HB1	0.0295		qPRO4:HG1	0.0213		qGLU5:HG1	-0.0425
							qTYR2:CB	-0.0343		qASP3:HB1	-0.0122		qTYR2:CB	-0.0343		qTYR2:HB1	0.0295
							ri	4.94		ri	5.74		ri	9.14		ri	11.48
							F	-10987.9		F	-1223.42		F	-979.489		F	-1065.48
							U	-54280.1		U	-7022.44		U	-8952.53		U	-12231.7
							rf	2.9		rf	2.9		rf	2.9		rf	2.9
							θ	1.22281		θ	29.9587		θ	9.98625		θ	14.9794
							rf + θ	4.12281		rf + θ	32.8587		rf + θ	12.8862		rf + θ	17.8794
							τ	-45300.9		τ	-40200.1		τ	-12621.9		τ	-19050.1
							tg	1.19821		tg	0.174687		tg	0.709283		tg	0.642081
							arctg	0.875325		arctg	0.172942		arctg	0.616929		arctg	0.570788
							degrees°	50.1779		degrees°	9.91388		degrees°	35.3654		degrees°	32.7203
							Hydrophobic Interaction			Hydrophobic Interaction			Hydrophobic Interaction			Hydrophobic Interaction
							qGLY1:HA2	0.0698		qTYR2:HB1	0.0295		qPRO4:HG2	0.0213		qGLU5:HG2	-0.0425
							qTYR2:CB	-0.0343		qASP3:HB2	-0.0122		qTYR2:CB	-0.0343		qTYR2:HB1	0.0295
							ri	4.79		ri	6.34		ri	8.99		ri	12.05
							F	-11686.8		F	-1002.82		F	-1012.45		F	-967.063
							U	-55979.9		U	-6357.85		U	-9101.9		U	-11653.1
							rf	2.9		rf	2.9		rf	2.9		rf	2.9
							θ	1.22281		θ	29.9587		θ	9.98625		θ	14.9794
							rf + θ	4.12281		rf + θ	32.8587		rf + θ	12.8862		rf + θ	17.8794
							τ	-48182.5		τ	-32951.3		τ	-13046.6		τ	-17290.5
							tg	1.16183		tg	0.192947		tg	0.697643		tg	0.673961
							arctg	0.860117		arctg	0.190605		arctg	0.609142		arctg	0.593036
							degrees°	49.3061		degrees°	10.9264		degrees°	34.919		degrees°	33.9957
													Hydrophobic Interaction
													qPRO4:HD1	0.0391
													qTYR2:CB	-0.0343
													ri	7.03
													F	-3039.33
													U	-21366.5
													rf	2.9
													θ	9.98625
													rf + θ	12.8862
													τ	-39165.6
													tg	0.545543
													arctg	0.499415
													degrees°	28.6289
													Hydrophobic Interaction
													qPRO4:HD2	0.0391
													qTYR2:CB	-0.0343
													ri	6.96
													F	-3100.78
													U	-21581.4
													rf	2.9
													θ	9.98625
													rf + θ	12.8862
													τ	-39957.4
													tg	0.540111
													arctg	0.495219
													degrees°	28.3883
				φ°																					ψ°
				ASP3																					ASP3
	φ°	ψ°		Electrostatic Interaction			Hydrophobic Interaction			H-bond			Hydrophobic Interaction			Electrostatic Repulsion			H-bond						161.352
EXPERIMENTAL (NMR Conformer 1)	-72	115		between terminal charges
CALCULATED	-106.316	161.352		qGLY1:N	1		qGLY1:HA1	0.0698		qTYR2:HH	0.3992		qPRO4:HB1	0.0391		qGLU5:OE1	-0.8188		qTHR6:HH	0.4102
After Energy Minimization	-106	161		qGLY10:O	-1		qASP3:HB1	-0.0122		qASP3:OD1	-0.8014		qASP3:HB1	-0.0122		qASP3:OD1	-0.8014		qASP3:OD1	-0.8014
				ri	27.09		ri	7.27		ri	10.34		ri	6.44		ri	7.88		ri	7.95
				F	-152616		F	-1804.53		F	-335133		F	-1288.2		F	1.18357e+06		F	-582544
				U	-4.13437e+06		U	-13118.9		U	-3.46527e+06		U	-8296		U	9.32651e+06		U	-4.63123e+06
				rf	2.9		rf	2.9		rf	2.9		rf	2.9		rf	2.9		rf	2.9
				θ	17.1193		θ	17.1193		θ	17.1193		θ	2.85321		θ	17.1193		θ	17.1193
				rf + θ	20.0193		rf + θ	20.0193		rf + θ	20.0193		rf + θ	5.75321		rf + θ	20.0193		rf + θ	20.0193
				τ	-3.05526e+06		τ	-36125.4		τ	-6.70912e+06		τ	-7411.28		τ	2.36942e+07		τ	-1.16621e+07
				tg	1.3532		tg	0.36315		tg	0.516502		tg	1.11937		tg	0.393621		tg	0.397117
				arctg	0.934378		arctg	0.348341		arctg	0.476762		arctg	0.841664		arctg	0.374995		arctg	0.378019
				degrees°	53.5631		degrees°	19.9686		degrees°	27.3303		degrees°	48.2483		degrees°	21.4965		degrees°	21.6699
							Hydrophobic Interaction			H-bond			Hydrophobic Interaction			Electrostatic Repulsion			H-bond
							qGLY1:HA2	0.0698		qTYR2:HH	0.3992		qPRO4:HB2	0.0391		qGLU5:OE2	-0.8188		qTHR6:HH	0.4102
							qASP3:HB1	-0.0122		qASP3:OD2	-0.8014		qASP3:HB1	-0.0122		qASP3:OD1	-0.8014		qASP3:OD2	-0.8014
							ri	6.1		ri	11.4		ri	6.91		ri	6.45		ri	8.37
							F	-2563.15		F	-275707		F	-1118.92		F	1.76655e+06		F	-525548
							U	-15635.2		U	-3.14306e+06		U	-7731.73		U	1.13942e+07		U	-4.39883e+06
							rf	2.9		rf	2.9		rf	2.9		rf	2.9		rf	2.9
							θ	17.1193		θ	17.1193		θ	2.85321		θ	17.1193		θ	17.1193
							rf + θ	20.0193		rf + θ	20.0193		rf + θ	5.75321		rf + θ	20.0193		rf + θ	20.0193
							τ	-51312.4		τ	-5.51946e+06		τ	-6437.38		τ	3.5365e+07		τ	-1.05211e+07
							tg	0.304706		tg	0.569451		tg	1.20107		tg	0.322189		tg	0.418097
							arctg	0.295769		arctg	0.517654		arctg	0.876495		arctg	0.311688		arctg	0.396009
							degrees°	16.9549		degrees°	29.6744		degrees°	50.245		degrees°	17.8674		degrees°	22.7012
										Hydrophobic Interaction			Hydrophobic Interaction			Electrostatic Repulsion			Hydrophobic Interaction
										qTYR2:HB1	0.0295		qPRO4:HG1	0.0213		qGLU5:OE1	-0.8188		qTHR6:HG21	0.0642
										qASP3:HB1	-0.0122		qASP3:HB1	-0.0122		qASP3:OD2	-0.8014		qASP3:HB2	-0.0122
										ri	5.74		ri	5.69		ri	9.24		ri	7.67
										F	-1223.42		F	-898.945		F	860798		F	-1491.15
										U	-7022.44		U	-5114.99		U	7.95377e+06		U	-11437.1
										rf	2.9		rf	2.9		rf	2.9		rf	2.9
										θ	29.9587		θ	2.85321		θ	17.1193		θ	3.42386
										rf + θ	32.8587		rf + θ	5.75321		rf + θ	20.0193		rf + θ	6.32386
										τ	-40200.1		τ	-5171.82		τ	1.72326e+07		τ	-9429.84
										tg	0.174687		tg	0.989013		tg	0.461555		tg	1.21287
										arctg	0.172942		arctg	0.779874		arctg	0.432421		arctg	0.881298
										degrees°	9.91388		degrees°	44.7062		degrees°	24.7885		degrees°	50.5203
										Hydrophobic Interaction			Hydrophobic Interaction			Electrostatic Repulsion			Hydrophobic Interaction
										qTYR2:HB1	0.0295		qPRO4:HG2	0.0213		qGLU5:OE2	-0.8188		qTHR6:HG22	0.0642
										qASP3:HB2	-0.0122		qASP3:HB1	-0.0122		qASP3:OD2	-0.8014		qASP3:HB2	-0.0122
										ri	6.34		ri	5.37		ri	7.66		ri	8.28
										F	-1002.82		F	-1009.27		F	1.25253e+06		F	-1279.54
										U	-6357.85		U	-5419.8		U	9.59437e+06		U	-10594.6
										rf	2.9		rf	2.9		rf	2.9		rf	2.9
										θ	29.9587		θ	2.85321		θ	17.1193		θ	3.42386
										rf + θ	32.8587		rf + θ	5.75321		rf + θ	20.0193		rf + θ	6.32386
										τ	-32951.3		τ	-5806.57		τ	2.50747e+07		τ	-8091.6
										tg	0.192947		tg	0.933391		tg	0.382631		tg	1.30933
										arctg	0.190605		arctg	0.75096		arctg	0.365444		arctg	0.918553
										degrees°	10.9264		degrees°	43.0487		degrees°	20.949		degrees°	52.6559
													Hydrophobic Interaction			Hydrophobic Interaction			Hydrophobic Interaction
													qPRO4:HD1	0.0253		qGLU5:CB	0.056		qTHR6:HG23	0.0642
													qASP3:HB1	-0.0122		qASP3:HB1	-0.0122		qASP3:HB2	-0.0122
													ri	4.01		ri	7.7		ri	6.87
													F	-2149.86		F	-1290.58		F	-1858.66
													U	-8620.93		U	-9937.45		U	-12769
													rf	2.9		rf	2.9		rf	2.9
													θ	2.85321		θ	4.27982		θ	3.42386
													rf + θ	5.75321		rf + θ	7.17982		rf + θ	6.32386
													τ	-12368.6		τ	-9266.12		τ	-11753.9
													tg	0.697002		tg	1.07245		tg	1.08636
													arctg	0.608711		arctg	0.820343		arctg	0.826768
													degrees°	34.8943		degrees°	47.026		degrees°	47.3944
													Hydrophobic Interaction			Hydrophobic Interaction
													qPRO4:HD2	0.0253		qGLU5:CB	0.056
													qASP3:HB1	-0.0122		qASP3:HB2	-0.0122
													ri	3.06		ri	6
													F	-3691.95		F	-2125.51
													U	-11297.4		U	-12753.1
													rf	2.9		rf	2.9
													θ	2.85321		θ	4.27982
													rf + θ	5.75321		rf + θ	7.17982
													τ	-21240.6		τ	-15260.8
													tg	0.531877		tg	0.835676
													arctg	0.488823		arctg	0.696119
													degrees°	28.0217		degrees°	39.9049
																Hydrophobic Interaction
																qGLU5:CG	0.0136
																qASP3:HB1	-0.0122
																ri	7.85
																F	-301.563
																U	-2367.27
																rf	2.9
																θ	4.27982
																rf + θ	7.17982
																τ	-2165.17
																tg	1.09334
																arctg	0.829959
																degrees°	47.5772
																Hydrophobic Interaction
																qGLU5:CG	0.0136
																qASP3:HB2	-0.0122
																ri	6.22
																F	-480.326
																U	-2987.63
																rf	2.9
																θ	4.27982
																rf + θ	7.17982
																τ	-3448.65
																tg	0.866317
																arctg	0.713891
																degrees°	40.9237
				φ°			ψ°
				PRO4			PRO4
	φ°	ψ°		-65			-28.2329
EXPERIMENTAL (NMR Conformer 1)	-76	-13		see literature
CALCULATED	-65	-28.2329
After Energy Minimization	-65	-28
				φ°																											ψ°
				GLU5			Hydrophobic Interaction			Electrostatic Repulsion			Hydrophobic Interaction			H-Bond			Hydrophobic Interaction			H-Bond			H-Bond						GLU5
	φ°	ψ°		Electrostatic Interaction																											-32.8321
EXPERIMENTAL (NMR Conformer 1)	-60	-40		between terminal charges			qGLU5:HB1	-0.0173		qGLU5:OE1	-0.8188		qGLU5:HB1	-0.0173		qGLU5:OE1	-0.8188		qGLU5:HB1	-0.0173		qGLU5:OE1	-0.8188		qGLU5:OE1	-0.8188
CALCULATED	-49.9126	-32.8321		qGLY1:N	1		qTYR2:HB1	0.0295		qASP3:OD1	-0.8014		qPRO4:HB1	0.0253		qTHR6:HG1	0.4102		qGLY7:HA1	0.0698		qTHR8:HG1	0.4102		qTRP9:HE1	0.3412
After Energy Minimization	-50	-33		qGLY10:O	-1		ri	11.97		ri	7.88		ri	6.51		ri	8.18		ri	6.9		ri	11.8		ri	11.02
				ri	27.09		F	-398.931		F	1.18357e+06		F	-1156.71		F	-562192		F	-2840.67		F	-270164		F	-257657
				F	-152616		U	-4775.2		U	9.32651e+06		U	-7530.15		U	-4.59873e+06		U	-19600.6		U	-3.18794e+06		U	-2.83938e+06
				U	-4.13437e+06		rf	2.9		rf	2.9		rf	2.9		rf	2.9		rf	2.9		rf	2.9		rf	2.9
				rf	2.9		θ	4.89122		θ	17.1193		θ	5.70643		θ	17.1193		θ	34.2386		θ	17.1193		θ	17.1193
				θ	17.1193		rf + θ	7.79122		rf + θ	20.0193		rf + θ	8.60643		rf + θ	20.0193		rf + θ	37.1386		rf + θ	20.0193		rf + θ	20.0193
				rf + θ	20.0193		τ	-3108.16		τ	2.36942e+07		τ	-9955.1		τ	-1.12547e+07		τ	-105499		τ	-5.40849e+06		τ	-5.1581e+06
				τ	-3.05526e+06		tg	1.53634		tg	0.393621		tg	0.756411		tg	0.408606		tg	0.185791		tg	0.589432		tg	0.550469
				tg	1.3532		arctg	0.993792		arctg	0.374995		arctg	0.647592		arctg	0.387903		arctg	0.183696		arctg	0.532613		arctg	0.503203
				arctg	0.934378		degrees°	56.9689		degrees°	21.4965		degrees°	37.1231		degrees°	22.2365		degrees°	10.5304		degrees°	30.5319		degrees°	28.8461
				degrees°	53.5631
							Hydrophobic Interaction			Electrostatic Repulsion			Hydrophobic Interaction			H-Bond			Hydrophobic Interaction			H-Bond			H-Bond
							qGLU5:HB2	-0.0173		qGLU5:OE2	-0.8188		qGLU5:HB1	-0.0173		qGLU5:OE2	-0.8188		qGLU5:HG1	-0.0425		qGLU5:OE2	-0.8188		qGLU5:OE2	-0.8188
							qTYR2:HB1	0.0295		qASP3:OD1	-0.8014		qPRO4:HG1	0.021		qTHR6:HG1	0.4102		qGLY7:HA1	0.0698		qTHR8:HG1	0.4102		qTRP9:HE1	0.3412
							ri	11.19		ri	6.45		ri	6.94		ri	8.67		ri	7.56		ri	12.48		ri	11.89
							F	-456.484		F	1.76655e+06		F	-844.821		F	-500442		F	-5813.25		F	-241525		F	-221330
							U	-5108.06		U	1.13942e+07		U	-5863.05		U	-4.33883e+06		U	-43948.1		U	-3.01423e+06		U	-2.63162e+06
							rf	2.9		rf	2.9		rf	2.9		rf	2.9		rf	2.9		rf	2.9		rf	2.9
							θ	4.89122		θ	17.1193		θ	5.70643		θ	17.1193		θ	34.2386		θ	17.1193		θ	17.1193
							rf + θ	7.79122		rf + θ	20.0193		rf + θ	8.60643		rf + θ	20.0193		rf + θ	37.1386		rf + θ	20.0193		rf + θ	20.0193
							τ	-3556.57		τ	3.5365e+07		τ	-7270.89		τ	-1.00185e+07		τ	-215896		τ	-4.83516e+06		τ	-4.43088e+06
							tg	1.43623		tg	0.322189		tg	0.806374		tg	0.433083		tg	0.203562		tg	0.623399		tg	0.593927
							arctg	0.96258		arctg	0.311688		arctg	0.678616		arctg	0.408697		arctg	0.200818		arctg	0.557447		arctg	0.535942
							degrees°	55.1798		degrees°	17.8674		degrees°	38.9015		degrees°	23.4285		degrees°	11.5119		degrees°	31.9556		degrees°	30.7228
							Hydrophobic Interaction			Electrostatic Repulsion			Hydrophobic Interaction			Hydrophobic Interaction						Hydrophobic Interaction
							qGLU5:HG1	-0.0425		qGLU5:OE1	-0.8188		qGLU5:HB1	-0.0173		qGLU5:HB1	-0.0173					qGLU5:HB1	-0.0173
							qTYR2:HB1	0.0295		qASP3:OD2	-0.8014		qPRO4:HD1	0.0391		qTHR6:HG21	0.0642					qTHR8:HG21	0.0642
							ri	11.48		ri	9.24		ri	7.79		ri	7.51					ri	12.03
							F	-1065.48		F	860798		F	-1248.44		F	-2205.56					F	-859.544
							U	-12231.7		U	7.95377e+06		U	-9725.31		U	-16563.8					U	-10340.3
							rf	2.9		rf	2.9		rf	2.9		rf	2.9					rf	2.9
							θ	4.89122		θ	17.1193		θ	5.70643		θ	6.84771					θ	6.84771
							rf + θ	7.79122		rf + θ	20.0193		rf + θ	8.60643		rf + θ	9.74771					rf + θ	9.74771
							τ	-8301.39		τ	1.72326e+07		τ	-10744.6		τ	-21499.2					τ	-8378.58
							tg	1.47345		tg	0.461555		tg	0.905138		tg	0.770437					tg	1.23414
							arctg	0.974524		arctg	0.432421		arctg	0.735646		arctg	0.656453					arctg	0.889816
							degrees°	55.8644		degrees°	24.7885		degrees°	42.1708		degrees°	37.6311					degrees°	51.0086
							Hydrophobic Interaction			Electrostatic Repulsion			Hydrophobic Interaction			Hydrophobic Interaction						Hydrophobic Interaction
							qGLU5:HG2	-0.0425		qGLU5:OE2	-0.8188		qGLU5:HG1	-0.0425		qGLU5:HB1	-0.0173					qGLU5:HB1	-0.0173
							qTYR2:HB1	0.0295		qASP3:OD2	-0.8014		qPRO4:HB1	0.0253		qTHR6:HG22	0.0642					qTHR8:HG22	0.0642
							ri	12.05		ri	7.66		ri	6.21		ri	7.1					ri	12.15
							F	-967.063		F	1.25253e+06		F	-3122.8		F	-2467.64					F	-842.649
							U	-11653.1		U	9.59437e+06		U	-19392.6		U	-17520.3					U	-10238.2
							rf	2.9		rf	2.9		rf	2.9		rf	2.9					rf	2.9
							θ	4.89122		θ	17.1193		θ	5.70643		θ	6.84771					θ	6.84771
							rf + θ	7.79122		rf + θ	20.0193		rf + θ	8.60643		rf + θ	9.74771					rf + θ	9.74771
							τ	-7534.61		τ	2.50747e+07		τ	-26876.2		τ	-24053.9					τ	-8213.9
							tg	1.54661		tg	0.382631		tg	0.721554		tg	0.728376					tg	1.24645
							arctg	0.996833		arctg	0.365444		arctg	0.625046		arctg	0.629518					arctg	0.894666
							degrees°	57.1433		degrees°	20.949		degrees°	35.8306		degrees°	36.087					degrees°	51.2866
										Hydrophobic Interaction			Hydrophobic Interaction			Hydrophobic Interaction						Hydrophobic Interaction
										qGLU5:CB	0.056		qGLU5:HG1	-0.0425		qGLU5:HB1	-0.0173					qGLU5:HB1	-0.0173
										qASP3:HB1	-0.0122		qPRO4:HG1	0.021		qTHR6:HG23	0.0642					qTHR8:HG23	0.0642
										ri	7.7		ri	5.52		ri	7.24					ri	11.43
										F	-1290.58		F	-3280.56		F	-2373.13					F	-952.153
										U	-9937.45		U	-18108.7		U	-17181.5					U	-10883.1
										rf	2.9		rf	2.9		rf	2.9					rf	2.9
										θ	17.1193		θ	5.70643		θ	6.84771					θ	6.84771
										rf + θ	20.0193		rf + θ	8.60643		rf + θ	9.74771					rf + θ	9.74771
										τ	-25836.5		τ	-28233.9		τ	-23132.6					τ	-9281.31
										tg	0.384629		tg	0.641381		tg	0.742738					tg	1.17258
										arctg	0.367186		arctg	0.570292		arctg	0.638837					arctg	0.864668
										degrees°	21.0489		degrees°	32.6919		degrees°	36.6213					degrees°	49.567
										Hydrophobic Interaction			Hydrophobic Interaction			Hydrophobic Interaction
										qGLU5:CB	0.056		qGLU5:HG1	-0.0425		qGLU5:HG1	-0.0425
										qASP3:HB2	-0.0122		qPRO4:HD1	0.0391		qTHR6:HG21	0.0642
										ri	6		ri	6.49		ri	7.86
										F	-2125.51		F	-4418.7		F	-4946.49
										U	-12753.1		U	-28677.3		U	-38879.4
										rf	2.9		rf	2.9		rf	2.9
										θ	17.1193		θ	5.70643		θ	6.84771
										rf + θ	20.0193		rf + θ	8.60643		rf + θ	9.74771
										τ	-42551.2		τ	-38029.2		τ	-48216.9
										tg	0.299711		tg	0.754088		tg	0.806343
										arctg	0.291192		arctg	0.646112		arctg	0.678597
										degrees°	16.6925		degrees°	37.0383		degrees°	38.9004
										Hydrophobic Interaction						Hydrophobic Interaction
										qGLU5:CG	0.0136					qGLU5:HG1	-0.0425
										qASP3:HB1	-0.0122					qTHR6:HG22	0.0642
										ri	7.85					ri	7.35
										F	-301.563					F	-5656.75
										U	-2367.27					U	-41577.1
										rf	2.9					rf	2.9
										θ	17.1193					θ	6.84771
										rf + θ	20.0193					rf + θ	9.74771
										τ	-6037.07					τ	-55140.4
										tg	0.392122					tg	0.754023
										arctg	0.373697					arctg	0.646071
										degrees°	21.4221					degrees°	37.0359
										Hydrophobic Interaction						Hydrophobic Interaction
										qGLU5:CG	0.0136					qGLU5:HG1	-0.0425
										qASP3:HB2	-0.0122					qTHR6:HG23	0.0642
										ri	6.22					ri	6.91
										F	-480.326					F	-6400.09
										U	-2987.63					U	-44224.6
										rf	2.9					rf	2.9
										θ	17.1193					θ	6.84771
										rf + θ	20.0193					rf + θ	9.74771
										τ	-9615.78					τ	-62386.2
										tg	0.3107					tg	0.708884
										arctg	0.301245					arctg	0.616664
										degrees°	17.2688					degrees°	35.3502
				φ°																											ψ°
				THR6																											THR6
	φ°	ψ°		Electrostatic Interaction			H-bond			H-bond			Hydrophobic Interaction			H-Bond			Hydrophobic Interaction			H-bond			CH- π Cloud Interaction						-39.1745
EXPERIMENTAL (NMR Conformer 1)	-107	-22		between terminal charges
CALCULATED	-95.9415	-39.1745		qGLY1:N	1		qTYR2:OH	-0.5579		qTHR6:HH	0.4102		qTHR6:CG2	-0.2438		qGLU5:OE1	-0.8188		qTHR6:CG2	-0.2438		qTHR6:OG1	-0.6761		qTHR6:HG21	0.0642					-1/2 = f
After Energy Minimization	-96	-39		qGLY10:O	-1		qTHR6:HG1	0.4102		qASP3:OD1	-0.8014		qPRO4:HB1	0.0253		qTHR6:HG1	0.4102		qGLY7:HA1	0.0698		qTHR8:HG1	0.4102		qTRP9:CE3	-0.2387
				ri	27.09		ri	7.5		ri	7.95		ri	11.08		ri	8.18		ri	4.87		ri	7.41		ri	8.86
				F	-152616		F	-455667		F	-582544		F	-5627.2		F	-562192		F	-80361.7		F	-565703		F	-21864.4
				U	-4.13437e+06		U	-3.4175e+06		U	-4.63123e+06		U	-62349.4		U	-4.59873e+06		U	-391362		U	-4.19186e+06		U	-193719
				rf	2.9		rf	2.9		rf	2.9		rf	2.9		rf	2.9		rf	2.9		rf	2.9		rf	2.9
				θ	17.1193		θ	17.1193		θ	17.1193		θ	7.13303		θ	17.1193		θ	42.7982		θ	17.1193		θ	6.41973
				rf + θ	20.0193		rf + θ	20.0193		rf + θ	20.0193		rf + θ	10.033		rf + θ	20.0193		rf + θ	45.6982		rf + θ	20.0193		rf + θ	9.31973
				τ	-3.05526e+06		τ	-9.12212e+06		τ	-1.16621e+07		τ	-56457.9		τ	-1.12547e+07		τ	-3.67239e+06		τ	-1.1325e+07		τ	-203771
				tg	1.3532		tg	0.374639		tg	0.397117		tg	1.10435		tg	0.408606		tg	0.106569		tg	0.370143		tg	0.950671
				arctg	0.934378		arctg	0.358454		arctg	0.378019		arctg	0.834946		arctg	0.387903		arctg	0.106168		arctg	0.354506		arctg	0.760115
				degrees°	53.5631		degrees°	20.5483		degrees°	21.6699		degrees°	47.8632		degrees°	22.2365		degrees°	6.08607		degrees°	20.322		degrees°	43.5735
							H-bond			H-bond			Hydrophobic Interaction			H-Bond						H-bond			CH- π Cloud Interaction
							qTYR2:HH	0.3992		qTHR6:HH	0.4102		qTHR6:CG2	-0.2438		qGLU5:OE2	-0.8188					qTHR6:HG1	0.4102		qTHR6:HG21	0.0642
							qTHR6:OG1	-0.6761		qASP3:OD2	-0.8014		qPRO4:HG1	0.0213		qTHR6:HG1	0.4102					qTHR8:OG1	-0.6761		qTRP9:CZ3	-0.1972
							ri	8.97		ri	8.37		ri	11.14		ri	8.67					ri	7.21		ri	8.15
							F	-375694		F	-525548		F	-4686.63		F	-500442					F	-597522		F	-21347.4
							U	-3.36998e+06		U	-4.39883e+06		U	-52209.1		U	-4.33883e+06					U	-4.30814e+06		U	-173981
							rf	2.9		rf	2.9		rf	2.9		rf	2.9					rf	2.9		rf	2.9
							θ	17.1193		θ	17.1193		θ	7.13303		θ	17.1193					θ	17.1193		θ	6.41973
							rf + θ	20.0193		rf + θ	20.0193		rf + θ	10.033		rf + θ	20.0193					rf + θ	20.0193		rf + θ	9.31973
							τ	-7.52113e+06		τ	-1.05211e+07		τ	-47021.1		τ	-1.00185e+07					τ	-1.1962e+07		τ	-198952
							tg	0.448068		tg	0.418097		tg	1.11033		tg	0.433083					tg	0.360153		tg	0.874489
							arctg	0.421246		arctg	0.396009		arctg	0.837633		arctg	0.408697					arctg	0.345691		arctg	0.71854
							degrees°	24.1479		degrees°	22.7012		degrees°	48.0172		degrees°	23.4285					degrees°	19.8167		degrees°	41.1902
										Hydrophobic Interaction			Hydrophobic Interaction			Hydrophobic Interaction						Hydrophobic Interaction			CH- π Cloud Interaction
										qTHR6:HG21	0.0642		qTHR6:CG2	-0.2438		qGLU5:HB1	-0.0173					qTHR6:CG2	-0.2438		qTHR6:HG21	0.0642
										qASP3:HB2	-0.0122		qPRO4:HD1	0.0391		qTHR6:HG21	0.0642					qTHR8:HG21	0.0642		qTRP9:CH2	-0.1134
										ri	7.67		ri	10.77		ri	7.51					ri	7.42		ri	8.18
										F	-1491.15		F	-9204.43		F	-2205.56					F	-31840.4		F	-12186
										U	-11437.1		U	-99131.8		U	-16563.8					U	-236256		U	-99681.1
										rf	2.9		rf	2.9		rf	2.9					rf	2.9		rf	2.9
										θ	21.3991		θ	7.13303		θ	10.6996					θ	8.55964		θ	6.41973
										rf + θ	24.2991		rf + θ	10.033		rf + θ	13.5996					rf + θ	11.4596		rf + θ	9.31973
										τ	-36233.7		τ	-92348.4		τ	-29994.7					τ	-364880		τ	-113570
										tg	0.31565		tg	1.07345		tg	0.552224					tg	0.64749		tg	0.877708
										arctg	0.305752		arctg	0.820809		arctg	0.504549					arctg	0.574609		arctg	0.720362
										degrees°	17.5272		degrees°	47.0528		degrees°	28.9232					degrees°	32.9393		degrees°	41.2946
										Hydrophobic Interaction						Hydrophobic Interaction						Hydrophobic Interaction			CH- π Cloud Interaction
										qTHR6:HG22	0.0642					qGLU5:HB1	-0.0173					qTHR6:CG2	-0.2438		qTHR6:HG21	0.0642
										qASP3:HB2	-0.0122					qTHR6:HG22	0.0642					qTHR8:HG22	0.0642		qTRP9:CZ2	-0.2601
										ri	8.28					ri	7.1					ri	8.23		ri	8.93
										F	-1279.54					F	-2467.64					F	-25881.4		F	-23452.6
										U	-10594.6					U	-17520.3					U	-213004		U	-209431
										rf	2.9					rf	2.9					rf	2.9		rf	2.9
										θ	21.3991					θ	10.6996					θ	8.55964		θ	6.41973
										rf + θ	24.2991					rf + θ	13.5996					rf + θ	11.4596		rf + θ	9.31973
										τ	-31091.6					τ	-33558.8					τ	-296591		τ	-218572
										tg	0.340753					tg	0.522076					tg	0.718173		tg	0.958182
										arctg	0.328414					arctg	0.481152					arctg	0.622819		arctg	0.764046
										degrees°	18.8263					degrees°	27.582					degrees°	35.703		degrees°	43.7988
										Hydrophobic Interaction						Hydrophobic Interaction						Hydrophobic Interaction
										qTHR6:HG23	0.0642					qGLU5:HB1	-0.0173					qTHR6:CG2	-0.2438
										qASP3:HB2	-0.0122					qTHR6:HG23	0.0642					qTHR8:HG23	0.0642
										ri	6.87					ri	7.24					ri	7.18
										F	-1858.66					F	-2373.13					F	-34004.6
										U	-12769					U	-17181.5					U	-244153
										rf	2.9					rf	2.9					rf	2.9
										θ	21.3991					θ	10.6996					θ	8.55964
										rf + θ	24.2991					rf + θ	13.5996					rf + θ	11.4596
										τ	-45163.7					τ	-32273.5					τ	-389681
										tg	0.282727					tg	0.532371					tg	0.626547
										arctg	0.275535					arctg	0.489207					arctg	0.559711
										degrees°	15.795					degrees°	28.0437					degrees°	32.0853
																Hydrophobic Interaction
																qGLU5:HG1	-0.0425
																qTHR6:HG21	0.0642
																ri	7.86
																F	-4946.49
																U	-38879.4
																rf	2.9
																θ	10.6996
																rf + θ	13.5996
																τ	-67270
																tg	0.57796
																arctg	0.524056
																degrees°	30.0414
																Hydrophobic Interaction
																qGLU5:HG1	-0.0425
																qTHR6:HG22	0.0642
																ri	7.35
																F	-5656.75
																U	-41577.1
																rf	2.9
																θ	10.6996
																rf + θ	13.5996
																τ	-76929.3
																tg	0.540459
																arctg	0.495489
																degrees°	28.4038
																Hydrophobic Interaction
																qGLU5:HG1	-0.0425
																qTHR6:HG23	0.0642
																ri	6.91
																F	-6400.09
																U	-44224.6
																rf	2.9
																θ	10.6996
																rf + θ	13.5996
																τ	-87038.3
																tg	0.508105
																arctg	0.470111
																degrees°	26.949
				φ°						ψ°
	φ°	ψ°		GLY7						GLY7
EXPERIMENTAL (NMR Conformer 1)	91	34		Electrostatic Interaction						34.4654
CALCULATED	85.6486	34.4654		between terminal charges
After Energy Minimization	86	34		qGLY1:N	1					1/5 = f
				qGLY10:O	-1
				ri	27.09
				F	-152616
				U	-4.13437e+06
				rf	2.9
				θ	17.1193
				rf + θ	20.0193
				τ	-3.05526e+06
				tg	1.3532
				arctg	0.934378
				degrees°	53.5631
				φ°																					ψ°
	φ°	ψ°		THR8																					THR8
EXPERIMENTAL (NMR Conformer 1)	-161	165		Electrostatic Interaction			H-Bond			H-bond			Hydrophobic Interaction			H-bond			Hydrophobic Interaction						138.855
CALCULATED	-170.28	138.855		between terminal charges
After Energy Minimization	-170	139		qGLY1:N	1		qGLU5:OE1	-0.8188		qTHR6:OG1	-0.6761		qTHR8:CG2	-0.2438		qTRP9:HE1	0.3412		qTHR8:CG2	-0.2438
				qGLY10:O	-1		qTHR8:HG1	0.4102		qTHR8:HG1	0.4102		qGLY7:HA1	0.0698		qTHR8:OG1	-0.6761		qGLY10:HA1	0.0698
				ri	27.09		ri	11.8		ri	7.41		ri	6.36		ri	7.56		ri	6.25
				F	-152616		F	-270164		F	-565703		F	-47118.7		F	-452058		F	-48791.8
				U	-4.13437e+06		U	-3.18794e+06		U	-4.19186e+06		U	-299675		U	-3.41756e+06		U	-304949
				rf	2.9		rf	2.9		rf	2.9		rf	2.9		rf	2.9		rf	2.9
				θ	17.1193		θ	17.1193		θ	17.1193		θ	42.7982		θ	17.1193		θ	42.7982
				rf + θ	20.0193		rf + θ	20.0193		rf + θ	20.0193		rf + θ	45.6982		rf + θ	20.0193		rf + θ	45.6982
				τ	-3.05526e+06		τ	-5.40849e+06		τ	-1.1325e+07		τ	-2.15324e+06		τ	-9.04988e+06		τ	-2.2297e+06
				tg	1.3532		tg	0.589432		tg	0.370143		tg	0.139174		tg	0.377636		tg	0.136767
				arctg	0.934378		arctg	0.532613		arctg	0.354506		arctg	0.138286		arctg	0.36108		arctg	0.135924
				degrees°	53.5631		degrees°	30.5319		degrees°	20.322		degrees°	7.92721		degrees°	20.6988		degrees°	7.7918
							H-Bond			H-bond						CH- π Cloud Interaction
							qGLU5:OE2	-0.8188		qTHR6:HG1	0.4102					qTHR8:HG21	0.0642
							qTHR8:HG1	0.4102		qTHR8:OG1	-0.6761					qTRP9:CE3	-0.2387
							ri	12.48		ri	7.21					ri	5.99
							F	-241525		F	-597522					F	-47835.7
							U	-3.01423e+06		U	-4.30814e+06					U	-286536
							rf	2.9		rf	2.9					rf	2.9
							θ	17.1193		θ	17.1193					θ	5.34978
							rf + θ	20.0193		rf + θ	20.0193					rf + θ	8.24977
							τ	-4.83516e+06		τ	-1.1962e+07					τ	-394633
							tg	0.623399		tg	0.360153					tg	0.72608
							arctg	0.557447		arctg	0.345691					arctg	0.628016
							degrees°	31.9556		degrees°	19.8167					degrees°	36.0009
							Hydrophobic Interaction			Hydrophobic Interaction						CH- π Cloud Interaction
							qGLU5:HB1	-0.0173		qTHR6:CG2	-0.2438					qTHR8:HG21	0.0642
							qTHR8:HG21	0.0642		qTHR8:HG21	0.0642					qTRP9:CZ3	-0.1972
							ri	12.03		ri	7.42					ri	6.56
							F	-859.544		F	-31840.4					F	-32949.8
							U	-10340.3		U	-236256					U	-216150
							rf	2.9		rf	2.9					rf	2.9
							θ	10.6996		θ	8.55964					θ	5.34978
							rf + θ	13.5996		rf + θ	11.4596					rf + θ	8.24977
							τ	-11689.4		τ	-364880					τ	-271828
							tg	0.884588		tg	0.64749					tg	0.795173
							arctg	0.724235		arctg	0.574609					arctg	0.671791
							degrees°	41.5166		degrees°	32.9393					degrees°	38.5103
							Hydrophobic Interaction			Hydrophobic Interaction						CH- π Cloud Interaction
							qGLU5:HB1	-0.0173		qTHR6:CG2	-0.2438					qTHR8:HG21	0.0642
							qTHR8:HG22	0.0642		qTHR8:HG22	0.0642					qTRP9:CH2	-0.1134
							ri	12.15		ri	8.23					ri	7.38
							F	-842.649		F	-25881.4					F	-14971.1
							U	-10238.2		U	-213004					U	-110487
							rf	2.9		rf	2.9					rf	2.9
							θ	10.6996		θ	8.55964					θ	5.34978
							rf + θ	13.5996		rf + θ	11.4596					rf + θ	8.24977
							τ	-11459.6		τ	-296591					τ	-123508
							tg	0.893412		tg	0.718173					tg	0.89457
							arctg	0.729163		arctg	0.622819					arctg	0.729807
							degrees°	41.7992		degrees°	35.703					degrees°	41.8361
							Hydrophobic Interaction			Hydrophobic Interaction						CH- π Cloud Interaction
							qGLU5:HB1	-0.0173		qTHR6:CG2	-0.2438					qTHR8:HG21	0.0642
							qTHR8:HG23	0.0642		qTHR8:HG23	0.0642					qTRP9:CZ2	-0.2601
							ri	11.43		ri	7.18					ri	7.67
							F	-952.153		F	-34004.6					F	-31790.9
							U	-10883.1		U	-244153					U	-243836
							rf	2.9		rf	2.9					rf	2.9
							θ	10.6996		θ	8.55964					θ	5.34978
							rf + θ	13.5996		rf + θ	11.4596					rf + θ	8.24977
							τ	-12948.9		τ	-389681					τ	-262268
							tg	0.840469		tg	0.626547					tg	0.929722
							arctg	0.698935		arctg	0.559711					arctg	0.748996
							degrees°	40.0663		degrees°	32.0853					degrees°	42.9361
				φ°																					ψ°
	φ°	ψ°		TRP9																					TRP9
EXPERIMENTAL (NMR Conformer 1)	-69	107		Electrostatic Interaction			H-Bond			CH- π Cloud Interaction			CH- π Cloud Interaction			H-bond			CH- π Cloud Interaction						131.951
CALCULATED	-117.222	131.951		between terminal charges
After Energy Minimization	-117	132		qGLY1:N	1		qGLU5:OE1	-0.8188		qTHR6:HG21	0.0642		qGLY7:HA1	0.0698		qTRP9:HE1	0.3412		qGLY10:HA1	0.0698
				qGLY10:O	-1		qTRP9:HE1	0.3412		qTRP9:CE3	-0.2387		qTRP9:CE3	-0.2387		qTHR8:OG1	-0.6761		qTRP9:CE3	-0.2387
				ri	27.09		ri	11.02		ri	8.86		ri	4.35		ri	7.56		ri	7.67
				F	-152616		F	-257657		F	-21864.4		F	-98616		F	-452058		F	-31720.1
				U	-4.13437e+06		U	-2.83938e+06		U	-193719		U	-428980		U	-3.41756e+06		U	-243293
				rf	2.9		rf	2.9		rf	2.9		rf	2.9		rf	2.9		rf	2.9
				θ	17.1193		θ	17.1193		θ	6.41973		θ	6.41973		θ	17.1193		θ	6.41973
				rf + θ	20.0193		rf + θ	20.0193		rf + θ	9.31973		rf + θ	9.31973		rf + θ	20.0193		rf + θ	9.31973
				τ	-3.05526e+06		τ	-5.1581e+06		τ	-203771		τ	-919074		τ	-9.04988e+06		τ	-295623
				tg	1.3532		tg	0.550469		tg	0.950671		tg	0.466752		tg	0.377636		tg	0.822985
				arctg	0.934378		arctg	0.503203		arctg	0.760115		arctg	0.436697		arctg	0.36108		arctg	0.6886
				degrees°	53.5631		degrees°	28.8461		degrees°	43.5735		degrees°	25.0336		degrees°	20.6988		degrees°	39.4739
							H-Bond			CH- π Cloud Interaction			CH- π Cloud Interaction			CH- π Cloud Interaction			CH- π Cloud Interaction
							qGLU5:OE2	-0.8188		qTHR6:HG21	0.0642		qGLY7:HA1	0.0698		qTHR8:HG21	0.0642		qGLY10:HA1	0.0698
							qTRP9:HE1	0.3412		qTRP9:CZ3	-0.1972		qTRP9:CZ3	-0.1972		qTRP9:CE3	-0.2387		qTRP9:CZ3	-0.1972
							ri	11.89		ri	8.15		ri	3.23		ri	5.99		ri	8.99
							F	-221330		F	-21347.4		F	-147766		F	-47835.7		F	-19074.8
							U	-2.63162e+06		U	-173981		U	-477285		U	-286536		U	-171483
							rf	2.9		rf	2.9		rf	2.9		rf	2.9		rf	2.9
							θ	17.1193		θ	6.41973		θ	6.41973		θ	5.34978		θ	6.41973
							rf + θ	20.0193		rf + θ	9.31973		rf + θ	9.31973		rf + θ	8.24977		rf + θ	9.31973
							τ	-4.43088e+06		τ	-198952		τ	-1.37714e+06		τ	-394633		τ	-177772
							tg	0.593927		tg	0.874489		tg	0.346577		tg	0.72608		tg	0.96462
							arctg	0.535942		arctg	0.71854		arctg	0.333622		arctg	0.628016		arctg	0.767392
							degrees°	30.7228		degrees°	41.1902		degrees°	19.1248		degrees°	36.0009		degrees°	43.9906
										CH- π Cloud Interaction			CH- π Cloud Interaction			CH- π Cloud Interaction			CH- π Cloud Interaction
										qTHR6:HG21	0.0642		qGLY7:HA1	0.0698		qTHR8:HG21	0.0642		qGLY10:HA1	0.0698
										qTRP9:CH2	-0.1134		qTRP9:CH2	-0.1134		qTRP9:CZ3	-0.1972		qTRP9:CH2	-0.1134
										ri	8.18		ri	2.74		ri	6.56		ri	9.89
										F	-12186		F	-118082		F	-32949.8		F	-9063.46
										U	-99681.1		U	-323546		U	-216150		U	-89637.6
										rf	2.9		rf	2.9		rf	2.9		rf	2.9
										θ	6.41973		θ	6.41973		θ	5.34978		θ	6.41973
										rf + θ	9.31973		rf + θ	9.31973		rf + θ	8.24977		rf + θ	9.31973
										τ	-113570		τ	-1.1005e+06		τ	-271828		τ	-84469
										tg	0.877708		tg	0.294		tg	0.795173		tg	1.06119
										arctg	0.720362		arctg	0.285943		arctg	0.671791		arctg	0.815076
										degrees°	41.2946		degrees°	16.3916		degrees°	38.5103		degrees°	46.7241
										CH- π Cloud Interaction			CH- π Cloud Interaction			CH- π Cloud Interaction			CH- π Cloud Interaction
										qTHR6:HG21	0.0642		qGLY7:HA1	0.0698		qTHR8:HG21	0.0642		qGLY10:HA1	0.0698
										qTRP9:CZ2	-0.2601		qTRP9:CZ2	-0.2601		qTRP9:CH2	-0.1134		qTRP9:CZ2	-0.2601
										ri	8.93		ri	3.62		ri	7.38		ri	9.62
										F	-23452.6		F	-155166		F	-14971.1		F	-21971.7
										U	-209431		U	-561701		U	-110487		U	-211368
										rf	2.9		rf	2.9		rf	2.9		rf	2.9
										θ	6.41973		θ	6.41973		θ	5.34978		θ	6.41973
										rf + θ	9.31973		rf + θ	9.31973		rf + θ	8.24977		rf + θ	9.31973
										τ	-218572		τ	-1.44611e+06		τ	-123508		τ	-204770
										tg	0.958182		tg	0.388423		tg	0.89457		tg	1.03222
										arctg	0.764046		arctg	0.370487		arctg	0.729807		arctg	0.801251
										degrees°	43.7988		degrees°	21.2381		degrees°	41.8361		degrees°	45.9316
																CH- π Cloud Interaction
																qTHR8:HG21	0.0642
																qTRP9:CZ2	-0.2601
																ri	7.67
																F	-31790.9
																U	-243836
																rf	2.9
																θ	5.34978
																rf + θ	8.24977
																τ	-262268
																tg	0.929722
																arctg	0.748996
																degrees°	42.9361
				φ°
	φ°	ψ°		GLY10
EXPERIMENTAL (NMR Conformer 1)	-49	0		Electrostatic Interaction			Hydrophobic Interaction			CH- π Cloud Interaction
CALCULATED	153.89	0		between terminal charges
After Energy Minimization	154	0		qGLY1:N	1		qTHR8:CG2	-0.2438		qGLY10:HA1	0.0698
				qGLY10:O	-1		qGLY10:HA1	0.0698		qTRP9:CE3	-0.2387
				ri	27.09		ri	6.25		ri	7.67
				F	-152616		F	-48791.8		F	-31720.1
				U	-4.13437e+06		U	-304949		U	-243293
				rf	2.9		rf	2.9		rf	2.9
				θ	17.1193		θ	1.71193		θ	6.41973
				rf + θ	20.0193		rf + θ	4.61193		rf + θ	9.31973
				τ	-3.05526e+06		τ	-225024		τ	-295623
				tg	1.3532		tg	1.35518		tg	0.822985
				arctg	0.934378		arctg	0.935079		arctg	0.6886
				degrees°	53.5631		degrees°	53.6032		degrees°	39.4739
										CH- π Cloud Interaction
										qGLY10:HA1	0.0698
										qTRP9:CZ3	-0.1972
										ri	8.99
										F	-19074.8
										U	-171483
										rf	2.9
										θ	6.41973
										rf + θ	9.31973
										τ	-177772
										tg	0.96462
										arctg	0.767392
										degrees°	43.9906
										CH- π Cloud Interaction
										qGLY10:HA1	0.0698
										qTRP9:CH2	-0.1134
										ri	9.89
										F	-9063.46
										U	-89637.6
										rf	2.9
										θ	6.41973
										rf + θ	9.31973
										τ	-84469
										tg	1.06119
										arctg	0.815076
										degrees°	46.7241
										CH- π Cloud Interaction
										qGLY10:HA1	0.0698
										qTRP9:CZ2	-0.2601
										ri	9.62
										F	-21971.7
										U	-211368
										rf	2.9
										θ	6.41973
										rf + θ	9.31973
										τ	-204770
										tg	1.03222
										arctg	0.801251
										degrees°	45.9316

## Sheet: Chemical Interactions
		Electrostatic Attraction between the Terminal Charges	Hydrophobic Interactions	H-Bonds	Electrostatic Repulsions	CH- π Cloud Interactions
	ALL THE RESIDUES	-152616
	GLY1		-10987.9
			-1804.53
			-1015.75
	TYR2		-10987.9
			-1061.23
			-967.063
				-275707
				-375694
	ASP3		-1804.53
			-1118.92
			-301.563
				-275707
				-1279.54
	PRO4
	GLU5			-221330	860798
			-967.063
			-1248.44
			-5813.25
			-842.649
	THR6			-375694
				-525548
			-4686.63
			-4946.49
			-80361.7
			-25881.4
						-23452.6
	GLY7
	THR8		-842.649
			-25881.4
			-47118.7
				-452058
						-31790.9
			-48791.8
	TRP9		-221330
						-23452.6
						-98616
						-31790.9
						-9063.46
	GLY10		-48791.8
						-9063.46
