# Supplementary material for: Dominant Chemical Interactions Governing the Folding Mechanism of Oligopeptides
Source: Int J Mol Sci. 2024 Sep 4;25(17):9586. doi: 10.3390/ijms25179586 (PMC11395422; doi:10.3390/ijms25179586)
Supplement: Supplementary file 1 [file ijms-25-09586-s001.zip › Nuova cartella/Supplementary Materials File S3.xlsx]

## Sheet: Calculations
K(NÅ^2/C^2)	112000000
e (C)	1
SIN(109.50°)	0.94
Avogadro's Number (molecule/mol)	6.022e+23
LEU-ENKEPHALIN				φ°			ψ°
				TYR1			TYR1
	φ°	ψ°		0
EXPERIMENTAL (X-RAY)	0	126					Electrostatic Interaction			CH- π Cloud Interaction			CH- π Cloud Interaction			π - π Interaction
CALCULATED	0	147.093					between terminal charges
After energy Minimization	0	111					qTYR1:N	1		qTYR1:CD1	-0.1906		qTYR1:CD1	-0.1906		qTYR1:CZ	0.3226
							qLEU5:O	-1		qGLY2:HA1	0.0698		qGLY3:HA1	0.0698		qPHE4:CZ	-0.1072
							ri	16.25		ri	4.6		ri	8.02		ri	14.3
							F	-424142		F	-70417.5		F	-23165.8		F	-18941.1
							U	-6.89231e+06		U	-323921		U	-185790		U	-270858
							rf	2.9		rf	2.9		rf	2.9		rf	4
							θ	17.1193		θ	6.41973		θ	6.41973		θ	23.6128
							rf + θ	20.0193		rf + θ	9.31973		rf + θ	9.31973		rf + θ	27.6128
							τ	-8.49102e+06		τ	-656272		τ	-215899		τ	-523017
							tg	0.811718		tg	0.493577		tg	0.86054		tg	0.517876
							arctg	0.681845		arctg	0.458496		arctg	0.710581		arctg	0.477846
							degrees°	39.0867		degrees°	26.2832		degrees°	40.734		degrees°	27.3924
										CH- π Cloud Interaction			CH- π Cloud Interaction			π - π Interaction
										qTYR1:CD2	-0.1906		qTYR1:CE1	-0.2341		qTYR1:CZ	0.3226
										qGLY2:HA1	0.0698		qGLY3:HA1	0.0698		qPHE4:CD1	-0.1256
										ri	6.5		ri	8.75		ri	13.68
										F	-35267.1		F	-23903.3		F	-24249.3
										U	-229236		U	-209154		U	-331731
										rf	2.9		rf	2.9		rf	4
										θ	6.41973		θ	6.41973		θ	23.6128
										rf + θ	9.31973		rf + θ	9.31973		rf + θ	27.6128
										τ	-328680		τ	-222773		τ	-669592
										tg	0.697445		tg	0.938868		tg	0.495422
										arctg	0.609009		arctg	0.753879		arctg	0.459979
										degrees°	34.9114		degrees°	43.216		degrees°	26.3682
										CH- π Cloud Interaction			Hydrophobic Interaction			π - π Interaction
										qTYR1:CE1	-0.2341		qTYR1:CB	-0.0152		qTYR1:CZ	0.3226
										qGLY2:HA1	0.0698		qGLY3:HA1	0.0698		qPHE4:CD2	-0.1256
										ri	5.42		ri	8.52		ri	13.5
										F	-62298.3		F	-1636.96		F	-24900.3
										U	-337657		U	-13946.9		U	-336154
										rf	2.9		rf	2.9		rf	4
										θ	6.41973		θ	59.9175		θ	23.6128
										rf + θ	9.31973		rf + θ	62.8175		rf + θ	27.6128
										τ	-580603		τ	-102830		τ	-687567
										tg	0.581562		tg	0.135631		tg	0.488904
										arctg	0.526752		arctg	0.134808		arctg	0.454731
										degrees°	30.196		degrees°	7.72787		degrees°	26.0674
										CH- π Cloud Interaction			Hydrophobic Interaction			π - π Interaction
										qTYR1:CE2	-0.2341		qTYR1:CB	-0.0152		qTYR1:CZ	0.3226
										qGLY2:HA1	0.0698		qGLY3:HA2	0.0698		qPHE4:CE1	-0.1704
										ri	7.12		ri	8.62		ri	14.16
										F	-36100.6		F	-1599.2		F	-30706.2
										U	-257037		U	-13785.1		U	-434799
										rf	2.9		rf	2.9		rf	4
										θ	6.41973		θ	59.9175		θ	23.6128
										rf + θ	9.31973		rf + θ	62.8175		rf + θ	27.6128
										τ	-336448		τ	-100458		τ	-847883
										tg	0.763971		tg	0.137223		tg	0.512806
										arctg	0.652383		arctg	0.136371		arctg	0.47384
										degrees°	37.3977		degrees°	7.81746		degrees°	27.1628
										Hydrophobic Interaction						π - π Interaction
										qTYR1:CB	-0.0152					qTYR1:CZ	0.3226
										qGLY2:HA1	0.0698					qPHE4:CE2	-0.1704
										ri	5.1					ri	13.99
										F	-4568.53					F	-31456.9
										U	-23299.5					U	-440083
										rf	2.9					rf	4
										θ	59.9175					θ	23.6128
										rf + θ	62.8175					rf + θ	27.6128
										τ	-286984					τ	-868614
										tg	0.0811876					tg	0.506649
										arctg	0.0810099					arctg	0.468953
										degrees°	4.64388					degrees°	26.8826
										Hydrophobic Interaction
										qTYR1:CB	-0.0152
										qGLY2:HA2	0.0698
										ri	4.88
										F	-4989.73
										U	-24349.9
										rf	2.9
										θ	59.9175
										rf + θ	62.8175
										τ	-313443
										tg	0.0776854
										arctg	0.0775297
										degrees°	4.44438
				φ°									ψ°
				GLY2									GLY2
	φ°	ψ°											26.6742
EXPERIMENTAL (X-RAY)	59	25		Electrostatic Interaction			CH- π Cloud Interaction
CALCULATED	90.1607	26.6742		between terminal charges									3/4 = f FOR NO SS-NO SS
After energy Minimization	90	27		qTYR1:N	1		qTYR1:CD1	-0.1906
				qLEU5:O	-1		qGLY2:HA1	0.0698
CH- π Cloud Interaction				ri	16.25		ri	4.6
UP TO 7 ANGSTROM				F	-424142		F	-70417.5
				U	-6.89231e+06		U	-323921
				rf	2.9		rf	2.9
				θ	17.1193		θ	6.41973
				rf + θ	20.0193		rf + θ	9.31973
				τ	-8.49102e+06		τ	-656272
				tg	0.811718		tg	0.493577
				arctg	0.681845		arctg	0.458496
				degrees°	39.0867		degrees°	26.2832
							CH- π Cloud Interaction
							qTYR1:CD2	-0.1906
							qGLY2:HA1	0.0698
							ri	6.5
							F	-35267.1
							U	-229236
							rf	2.9
							θ	6.41973
							rf + θ	9.31973
							τ	-328680
							tg	0.697445
							arctg	0.609009
							degrees°	34.9114
							CH- π Cloud Interaction
							qTYR1:CE1	-0.2341
							qGLY2:HA1	0.0698
							ri	5.42
							F	-62298.3
							U	-337657
							rf	2.9
							θ	6.41973
							rf + θ	9.31973
							τ	-580603
							tg	0.581562
							arctg	0.526752
							degrees°	30.196
							CH- π Cloud Interaction
							qTYR1:CE2	-0.2341
							qGLY2:HA1	0.0698
							ri	7.12
							F	-36100.6
							U	-257037
							rf	2.9
							θ	6.41973
							rf + θ	9.31973
							τ	-336448
							tg	0.763971
							arctg	0.652383
							degrees°	37.3977
							Hydrophobic Interaction
							qTYR1:CB	-0.0152
							qGLY2:HA1	0.0698
							ri	5.1
							F	-4568.53
							U	-23299.5
							rf	2.9
							θ	1.22281
							rf + θ	4.12281
							τ	-18835.2
							tg	1.23702
							arctg	0.890958
							degrees°	51.0741
							Hydrophobic Interaction
							qTYR1:CB	-0.0152
							qGLY2:HA2	0.0698
							ri	4.88
							F	-4989.73
							U	-24349.9
							rf	2.9
							θ	1.22281
							rf + θ	4.12281
							τ	-20571.7
							tg	1.18366
							arctg	0.869307
							degrees°	49.8329
				φ°						ψ°
				GLY3						GLY3
	φ°	ψ°								-9.00324
EXPERIMENTAL (X-RAY)	97	-7		Electrostatic Interaction						-1/10 = f FOR No Secondary Structure - β-strand
CALCULATED	58.7347	-9.00324		between terminal charges
After energy Minimization	59	-9		qTYR1:N	1
				qLEU5:O	-1
CH- π Cloud Interaction				ri	16.25
UP TO 7 ANGSTROM				F	-424142
				U	-6.89231e+06
				rf	2.9
				θ	17.1193
				rf + θ	20.0193
				τ	-8.49102e+06
				tg	0.811718
				arctg	0.681845
				degrees°	39.0867
				φ°																		ψ°
				PHE4																		PHE4
	φ°	ψ°																				118.736
EXPERIMENTAL (X-RAY)	-136	145		Electrostatic Interaction			π - π Interaction			CH- π Cloud Interaction			CH- π Cloud Interaction			CH- π Cloud Interaction						-1/10 = f FOR β-STRAND-NO Secondary Structure
CALCULATED	-168.959	118.736		between terminal charges
After energy Minimization	-169	128		qTYR1:N	1		qTYR1:CZ	0.3226		qPHE4:CD1	-0.1256		qPHE4:CD1	-0.1256		qPHE4:CD1	-0.1256
				qLEU5:O	-1		qPHE4:CZ	-0.1072		qGLY2:HA1	0.0698		qGLY3:HA1	0.0698		qLEU5:HD11	0.1
				ri	16.25		ri	14.3		ri	8.75		ri	6.73		ri	8.1
				F	-424142		F	-18941.1		F	-12824.7		F	-21678.7		F	-21440.6
				U	-6.89231e+06		U	-270858		U	-112216		U	-145898		U	-173669
				rf	2.9		rf	4		rf	2.9		rf	2.9		rf	2.9
				θ	17.1193		θ	23.6128		θ	6.41973		θ	6.41973		θ	6.41973
				rf + θ	20.0193		rf + θ	27.6128		rf + θ	9.31973		rf + θ	9.31973		rf + θ	9.31973
				τ	-8.49102e+06		τ	-523017		τ	-119523		τ	-202040		τ	-199821
				tg	0.811718		tg	0.517876		tg	0.938868		tg	0.722124		tg	0.869124
				arctg	0.681845		arctg	0.477846		arctg	0.753879		arctg	0.62542		arctg	0.715492
				degrees°	39.0867		degrees°	27.3924		degrees°	43.216		degrees°	35.8521		degrees°	41.0155
							π - π Interaction			CH- π Cloud Interaction			CH- π Cloud Interaction			CH- π Cloud Interaction
							qTYR1:CZ	0.3226		qPHE4:CD2	-0.1256		qPHE4:CD2	-0.1256		qPHE4:CE1	-0.1704
							qPHE4:CD1	-0.1256		qGLY2:HA1	0.0698		qGLY3:HA1	0.0698		qLEU5:HD11	0.1
							ri	13.68		ri	8.11		ri	6.98		ri	8.99
							F	-24249.3		F	-14928.7		F	-20153.6		F	-23613.9
							U	-331731		U	-121072		U	-140672		U	-212289
							rf	4		rf	2.9		rf	2.9		rf	2.9
							θ	23.6128		θ	6.41973		θ	6.41973		θ	6.41973
							rf + θ	27.6128		rf + θ	9.31973		rf + θ	9.31973		rf + θ	9.31973
							τ	-669592		τ	-139131		τ	-187826		τ	-220075
							tg	0.495422		tg	0.870197		tg	0.748949		tg	0.96462
							arctg	0.459979		arctg	0.716103		arctg	0.642828		arctg	0.767392
							degrees°	26.3682		degrees°	41.0505		degrees°	36.85		degrees°	43.9906
							π - π Interaction			Hydrophobic Interaction						CH- π Cloud Interaction
							qTYR1:CZ	0.3226		qPHE4:CB	-0.0343					qPHE4:CD1	-0.1256
							qPHE4:CD2	-0.1256		qGLY3:HA1	0.0698					qLEU5:HD12	0.1
							ri	13.5		ri	4.89					ri	6.4
							F	-24900.3		F	-11213.7					F	-34343.7
							U	-336154		U	-54835.1					U	-219800
							rf	4		rf	2.9					rf	2.9
							θ	23.6128		θ	59.9175					θ	6.41973
							rf + θ	27.6128		rf + θ	62.8175					rf + θ	9.31973
							τ	-687567		τ	-704418					τ	-320074
							tg	0.488904		tg	0.0778446					tg	0.686715
							arctg	0.454731		arctg	0.0776879					arctg	0.601754
							degrees°	26.0674		degrees°	4.45345					degrees°	34.4955
							π - π Interaction			Hydrophobic Interaction						CH- π Cloud Interaction
							qTYR1:CZ	0.3226		qPHE4:CB	-0.0343					qPHE4:CE1	-0.1704
							qPHE4:CE1	-0.1704		qGLY3:HA2	0.0698					qLEU5:HD12	0.1
							ri	14.16		ri	4.87					ri	7.25
							F	-30706.2		F	-11306					F	-36308.8
							U	-434799		U	-55060.3					U	-263239
							rf	4		rf	2.9					rf	2.9
							θ	23.6128		θ	59.9175					θ	6.41973
							rf + θ	27.6128		rf + θ	62.8175					rf + θ	9.31973
							τ	-847883		τ	-710216					τ	-338388
							tg	0.512806		tg	0.0775262					tg	0.77792
							arctg	0.47384		arctg	0.0773714					arctg	0.661131
							degrees°	27.1628		degrees°	4.4353					degrees°	37.8993
							π - π Interaction									CH- π Cloud Interaction
							qTYR1:CZ	0.3226								qPHE4:CD2	-0.1256
							qPHE4:CE2	-0.1704								qLEU5:HD12	0.1
							ri	13.99								ri	8.43
							F	-31456.9								F	-19794.9
							U	-440083								U	-166871
							rf	4								rf	2.9
							θ	23.6128								θ	6.41973
							rf + θ	27.6128								rf + θ	9.31973
							τ	-868614								τ	-184483
							tg	0.506649								tg	0.904533
							arctg	0.468953								arctg	0.735314
							degrees°	26.8826								degrees°	42.1517
																CH- π Cloud Interaction
																qPHE4:CE2	-0.1704
																qLEU5:HD12	0.1
																ri	9.1
																F	-23046.5
																U	-209723
																rf	2.9
																θ	6.41973
																rf + θ	9.31973
																τ	-214787
																tg	0.976423
																arctg	0.77347
																degrees°	44.339
																CH- π Cloud Interaction
																qPHE4:CD1	-0.1256
																qLEU5:HD13	0.1
																ri	7.26
																F	-26689.1
																U	-193763
																rf	2.9
																θ	6.41973
																rf + θ	9.31973
																τ	-248735
																tg	0.778993
																arctg	0.6618
																degrees°	37.9376
																CH- π Cloud Interaction
																qPHE4:CE1	-0.1704
																qLEU5:HD13	0.1
																ri	8.01
																F	-29745.6
																U	-238262
																rf	2.9
																θ	6.41973
																rf + θ	9.31973
																τ	-277221
																tg	0.859467
																arctg	0.709965
																degrees°	40.6986
																CH- π Cloud Interaction
																qPHE4:CD2	-0.1704
																qLEU5:HD13	0.1
																ri	9.15
																F	-22795.3
																U	-208577
																rf	2.9
																θ	6.41973
																rf + θ	9.31973
																τ	-212446
																tg	0.981788
																arctg	0.776209
																degrees°	44.496
				φ°
				LEU5
	φ°	ψ°
EXPERIMENTAL (X-RAY)	-105			Electrostatic Interaction			Hydrophobic Interaction			Hydrophobic Interaction			CH- π Cloud Interaction
CALCULATED	98.7204	0		between terminal charges
After energy Minimization	99	0		qTYR1:N	1		qLEU5:CD1	-0.4121		qLEU5:CD1	-0.4121		qPHE4:CD1	-0.1256
				qLEU5:O	-1		qGLY2:HA1	0.0698		qGLY3:HA1	0.0698		qLEU5:HD11	0.1
				ri	16.25		ri	12.16		ri	8.38		ri	8.1
				F	-424142		F	-21787.6		F	-45876.3		F	-21440.6
				U	-6.89231e+06		U	-264937		U	-384443		U	-173669
				rf	2.9		rf	2.9		rf	2.9		rf	2.9
				θ	17.1193		θ	77.0368		θ	77.0368		θ	6.41973
				rf + θ	20.0193		rf + θ	79.9368		rf + θ	79.9368		rf + θ	9.31973
				τ	-8.49102e+06		τ	-1.74163e+06		τ	-3.6672e+06		τ	-199821
				tg	0.811718		tg	0.15212		tg	0.104833		tg	0.869124
				arctg	0.681845		arctg	0.150963		arctg	0.104451		arctg	0.715492
				degrees°	39.0867		degrees°	8.65392		degrees°	5.98766		degrees°	41.0155
										Hydrophobic Interaction			CH- π Cloud Interaction
										qLEU5:CD1	-0.4121		qPHE4:CE1	-0.1704
										qGLY3:HA2	0.0698		qLEU5:HD11	0.1
										ri	9.08		ri	8.99
										F	-39075.5		F	-23613.9
										U	-354805		U	-212289
										rf	2.9		rf	2.9
										θ	77.0368		θ	6.41973
										rf + θ	79.9368		rf + θ	9.31973
										τ	-3.12357e+06		τ	-220075
										tg	0.11359		tg	0.96462
										arctg	0.113105		arctg	0.767392
										degrees°	6.48373		degrees°	43.9906
													CH- π Cloud Interaction
													qPHE4:CD1	-0.1256
													qLEU5:HD12	0.1
													ri	6.4
													F	-34343.7
													U	-219800
													rf	2.9
													θ	6.41973
													rf + θ	9.31973
													τ	-320074
													tg	0.686715
													arctg	0.601754
													degrees°	34.4955
													CH- π Cloud Interaction
													qPHE4:CE1	-0.1704
													qLEU5:HD12	0.1
													ri	7.25
													F	-36308.8
													U	-263239
													rf	2.9
													θ	6.41973
													rf + θ	9.31973
													τ	-338388
													tg	0.77792
													arctg	0.661131
													degrees°	37.8993
													CH- π Cloud Interaction
													qPHE4:CD2	-0.1256
													qLEU5:HD12	0.1
													ri	8.43
													F	-19794.9
													U	-166871
													rf	2.9
													θ	6.41973
													rf + θ	9.31973
													τ	-184483
													tg	0.904533
													arctg	0.735314
													degrees°	42.1517
													CH- π Cloud Interaction
													qPHE4:CE2	-0.1704
													qLEU5:HD12	0.1
													ri	9.1
													F	-23046.5
													U	-209723
													rf	2.9
													θ	6.41973
													rf + θ	9.31973
													τ	-214787
													tg	0.976423
													arctg	0.77347
													degrees°	44.339
													CH- π Cloud Interaction
													qPHE4:CD1	-0.1256
													qLEU5:HD13	0.1
													ri	7.26
													F	-26689.1
													U	-193763
													rf	2.9
													θ	6.41973
													rf + θ	9.31973
													τ	-248735
													tg	0.778993
													arctg	0.6618
													degrees°	37.9376
													CH- π Cloud Interaction
													qPHE4:CE1	-0.1704
													qLEU5:HD13	0.1
													ri	8.01
													F	-29745.6
													U	-238262
													rf	2.9
													θ	6.41973
													rf + θ	9.31973
													τ	-277221
													tg	0.859467
													arctg	0.709965
													degrees°	40.6986
													CH- π Cloud Interaction
													qPHE4:CD2	-0.1704
													qLEU5:HD13	0.1
													ri	9.15
													F	-22795.3
													U	-208577
													rf	2.9
													θ	6.41973
													rf + θ	9.31973
													τ	-212446
													tg	0.981788
													arctg	0.776209
													degrees°	44.496

## Sheet: Chemical Interactions
		Electrostatic Attraction between the Terminal Charges	Hydrophobic Interactions	H-Bonds	π - π Interactions	CH- π Cloud Interactions
	ALL THE RESIDUES	-424142
	TYR1				-18941.1	-36100.6
						-23903.3
	GLY2		-4568.53
	GLY3
	PHE4				-18941.1	-12824.7
						-20153.6
						-22795.3
	LEU5		-21787.6			-22795.3
			-39075.5
