# Supplementary material for: Dominant Chemical Interactions Governing the Folding Mechanism of Oligopeptides
Source: Int J Mol Sci. 2024 Sep 4;25(17):9586. doi: 10.3390/ijms25179586 (PMC11395422; doi:10.3390/ijms25179586)
Supplement: Supplementary file 1 [file ijms-25-09586-s001.zip › Nuova cartella/Supplementary Materials File S4.xlsx]

## Sheet: Calculations
K(NÅ^2/C^2)	112000000
e (C)	1
SIN(109.50°)	0.94
Avogadro's Number (molecule/mol)	6.022e+23
2MZX				φ°			ψ°
				GLN186			GLN186
	φ°	ψ°		0
EXPERIMENTAL (NMR Conformer 1)	0	-1					Electrostatic Interaction			Hydrophobic Interaction			Hydrophobic Interaction
CALCULATED	0	133.097					between terminal charges
After energy Minimization	0	93					qGLN186:N	1		qGLN186:CB	-0.0036		qGLN186:CB	-0.0036
							qTHR195:O	-1		qTYR187:HB1	0.0295		qGLN188:HB1	0.0171
							ri	34.15		ri	4.52		ri	9.66
							F	-96036.6		F	-582.191		F	-73.886
							U	-3.27965e+06		U	-2631.5		U	-713.739
							rf	2.9		rf	2.9		rf	2.9
							θ	17.1193		θ	7.33683		θ	8.55964
							rf + θ	20.0193		rf + θ	10.2368		rf + θ	11.4596
							τ	-1.92258e+06		τ	-5959.8		τ	-846.707
							tg	1.70586		tg	0.441543		tg	0.842958
							arctg	1.04057		arctg	0.415799		arctg	0.700392
							degrees°	59.6507		degrees°	23.8356		degrees°	40.1499
										Hydrophobic Interaction			Hydrophobic Interaction
										qGLN186:CB	-0.0036		qGLN186:CB	-0.0036
										qTYR187:HB1	0.0295		qGLN188:HB2	0.0171
										ri	5.78		ri	8.02
										F	-356.03		F	-107.193
										U	-2057.85		U	-859.691
										rf	2.9		rf	2.9
										θ	7.33683		θ	8.55964
										rf + θ	10.2368		rf + θ	11.4596
										τ	-3644.62		τ	-1228.4
										tg	0.564628		tg	0.699847
										arctg	0.514004		arctg	0.610624
										degrees°	29.4652		degrees°	35.0039
										H-Bond			Hydrophobic Interaction
										qGLN186:NE2	-0.9407		qGLN1:CB	-0.0036
										qTYR187:HH	0.3992		qGLN188:HG1	0.0352
										ri	13.14		ri	7.67
										F	-243595		F	-241.253
										U	-3.20084e+06		U	-1850.41
										rf	2.9		rf	2.9
										θ	17.1193		θ	8.55964
										rf + θ	20.0193		rf + θ	11.4596
										τ	-4.8766e+06		τ	-2764.67
										tg	0.656367		tg	0.669305
										arctg	0.580838		arctg	0.589827
										degrees°	33.2965		degrees°	33.8118
													Hydrophobic Interaction
													qGLN186:CB	-0.0036
													qGLN188:HG2	0.0352
													ri	9.46
													F	-158.592
													U	-1500.28
													rf	2.9
													θ	8.55964
													rf + θ	11.4596
													τ	-1817.41
													tg	0.825506
													arctg	0.690101
													degrees°	39.5599
													H-Bond
													qGLN186:CB	-0.9407
													qGLN188:HE21	0.4251
													ri	12.68
													F	-278562
													U	-3.53217e+06
													rf	2.9
													θ	17.1193
													rf + θ	20.0193
													τ	-5.57661e+06
													tg	0.633389
													arctg	0.564609
													degrees°	32.3661
													H-Bond
													qGLN186:NE2	-0.9407
													qGLN188:HE22	0.4251
													ri	12.76
													F	-275080
													U	-3.51002e+06
													rf	2.9
													θ	17.1193
													rf + θ	20.0193
													τ	-5.5069e+06
													tg	0.637386
													arctg	0.567456
													degrees°	32.5293
				φ°																					ψ°
				TYR187																					TYR187
	φ°	ψ°																							176.671
EXPERIMENTAL (NMR Conformer 1)	-134	-15		Electrostatic Interaction			Hydrophobic Interaction			Hydrophobic Interaction			π-π Interaction			Hydrophobic Interaction			H-Bond
CALCULATED	-123.395	176.671		between terminal charges
After energy Minimization	-108	177		qGLN186:N	1		qGLN186:CB	-0.0036		qGLN188:CB	-0.0036		qPHE189:CZ	-0.1072		qTRP190:HB1	0.0339		qLYS191:HZ1	0.34
				qTHR195:O	-1		qTYR187:HB1	0.0295		qTYR187:HB1	0.0295		qTYR187:CZ	0.3226		qTYR187:CB	-0.0152		qTYR187:OH	-0.5579
				ri	34.15		ri	4.52		ri	6.22		ri	6.58		ri	10.69		ri	8.84
				F	-96036.6		F	-582.191		F	-307.441		F	-89459.3		F	-505.017		F	-271862
				U	-3.27965e+06		U	-2631.5		U	-1912.28		U	-588642		U	-5398.63		U	-2.40326e+06
				rf	2.9		rf	2.9		rf	2.9		rf	4		rf	2.9		rf	2.9
				θ	17.1193		θ	9.98625		θ	9.98625		θ	23.6128		θ	7.48968		θ	17.1193
				rf + θ	20.0193		rf + θ	12.8862		rf + θ	12.8862		rf + θ	27.6128		rf + θ	10.3897		rf + θ	20.0193
				τ	-1.92258e+06		τ	-7502.26		τ	-3961.76		τ	-2.47022e+06		τ	-5246.97		τ	-5.44248e+06
				tg	1.70586		tg	0.350762		tg	0.482685		tg	0.238295		tg	1.02891		tg	0.441574
				arctg	1.04057		arctg	0.337353		arctg	0.4497		arctg	0.233932		arctg	0.799644		arctg	0.415825
				degrees°	59.6507		degrees°	19.3387		degrees°	25.779		degrees°	13.4101		degrees°	45.8395		degrees°	23.8371
							Hydrophobic Interaction			Hydrophobic Interaction			π-π Interaction			Hydrophobic Interaction			H-Bond
							qGLN186:CB	-0.0036		qGLN188:CB	-0.0036		qTYR187:CZ	0.3226		qTRP190:HB2	0.0339		qLYS191:HZ2	0.34
							qTYR187:HB1	0.0295		qTYR187:HB1	0.0295		qPHE189:CD1	-0.1256		qTYR187:CB	-0.0152		qTYR187:OH	-0.5579
							ri	5.78		ri	5.13		ri	6.74		ri	12.33		ri	9.52
							F	-356.03		F	-451.968		F	-99897		F	-379.608		F	-234412
							U	-2057.85		U	-2318.6		U	-673305		U	-4680.56		U	-2231600
							rf	2.9		rf	2.9		rf	4		rf	2.9		rf	2.9
							θ	9.98625		θ	9.98625		θ	23.6128		θ	7.48968		θ	17.1193
							rf + θ	12.8862		rf + θ	12.8862		rf + θ	27.6128		rf + θ	10.3897		rf + θ	20.0193
							τ	-4587.89		τ	-5824.17		τ	-2.75843e+06		τ	-3944.01		τ	-4.69275e+06
							tg	0.44854		tg	0.398099		tg	0.24409		tg	1.18675		tg	0.475542
							arctg	0.421639		arctg	0.378866		arctg	0.239408		arctg	0.870594		arctg	0.44389
							degrees°	24.1704		degrees°	21.7185		degrees°	13.724		degrees°	49.9067		degrees°	25.4459
							H-Bond			H-Bond			π-π Interaction						H-Bond
							qGLN186:NE2	-0.9407		qGLN188:NE2	-0.9407		qTYR187:CZ	0.3226					qLYS191:HZ3	0.34
							qTYR187:HH	0.3992		qTYR187:HH	0.3992		qPHE189:CD2	-0.1256					qTYR187:OH	-0.5579
							ri	13.14		ri	11.59		ri	5.67					ri	10.49
							F	-243595		F	-313107		F	-141158					F	-193064
							U	-3.20084e+06		U	-3.62891e+06		U	-800367					U	-2.02525e+06
							rf	2.9		rf	2.9		rf	4					rf	2.9
							θ	17.1193		θ	17.1193		θ	23.6128					θ	17.1193
							rf + θ	20.0193		rf + θ	20.0193		rf + θ	27.6128					rf + θ	20.0193
							τ	-4.8766e+06		τ	-6.26818e+06		τ	-3.89777e+06					τ	-3.86501e+06
							tg	0.656367		tg	0.578942		tg	0.20534					tg	0.523995
							arctg	0.580838		arctg	0.524792		arctg	0.202524					arctg	0.482659
							degrees°	33.2965		degrees°	30.0836		degrees°	11.6097					degrees°	27.6683
													π-π Interaction
													qTYR187:CZ	0.3226
													qPHE189:CE1	-0.1704
													ri	6.96
													F	-127096
													U	-884591
													rf	4
													θ	23.6128
													rf + θ	27.6128
													τ	-3.50949e+06
													tg	0.252057
													arctg	0.246914
													degrees°	14.1543
													π-π Interaction
													qTYR187:CZ	0.3226
													qPHE189:CE2	-0.1704
													ri	5.93
													F	-175082
													U	-1.03824e+06
													rf	4
													θ	23.6128
													rf + θ	27.6128
													τ	-4.83452e+06
													tg	0.214755
													arctg	0.211542
													degrees°	12.1266
													Hydrophobic Interaction
													qPHE189:CB	-0.0343
													qTYR187:HB1	0.0295
													ri	8.32
													F	-1637.15
													U	-13621.1
													rf	2.9
													θ	8.55964
													rf + θ	11.4596
													τ	-18761.1
													tg	0.726026
													arctg	0.627981
													degrees°	35.9989
													Hydrophobic Interaction
													qPHE189:CB	-0.0343
													qTYR187:HB2	0.0295
													ri	7.02
													F	-2299.64
													U	-16143.5
													rf	2.9
													θ	8.55964
													rf + θ	11.4596
													τ	-26353.1
													tg	0.612585
													arctg	0.549622
													degrees°	31.507
				φ°																					ψ°
				GLN188																					GLN188
	φ°	ψ°																							-38.5666
EXPERIMENTAL (NMR Conformer 1)	-45	-22		Electrostatic Interaction			Hydrophobic Interaction			Hydrophobic Interaction			CH-π Cloud Interaction			H-Bond			Hydrophobic Interaction
CALCULATED	-85.4206	-38.5666		between terminal charges
After energy Minimization	-69	-35		qGLN186:N	1		qGLN186:CB	-0.0036		qGLN188:CB	-0.0036		qPHE189:CZ	-0.1072		qGLN188:NE2	-0.9407		qGLN188:CB	-0.0036
				qTHR195:O	-1		qGLN188:HB1	0.0171		qTYR187:HB1	0.0295		qGLN188:HB1	0.0171		qTRP190:HE1	0.3412		qLYS191:HE2	0.1135
				ri	34.15		ri	9.66		ri	6.22		ri	8.89		ri	8.61		ri	10.68
				F	-96036.6		F	-73.886		F	-307.441		F	-2597.8		F	-484922		F	-401.212
				U	-3.27965e+06		U	-713.739		U	-1912.28		U	-23094.4		U	-4.17518e+06		U	-4284.94
				rf	2.9		rf	2.9		rf	2.9		rf	2.9		rf	2.9		rf	2.9
				θ	17.1193		θ	8.55964		θ	7.33683		θ	6.41973		θ	17.1193		θ	4.66889
				rf + θ	20.0193		rf + θ	11.4596		rf + θ	10.2368		rf + θ	9.31973		rf + θ	20.0193		rf + θ	7.56889
				τ	-1.92258e+06		τ	-846.707		τ	-3147.22		τ	-24210.8		τ	-9.70779e+06		τ	-3036.73
				tg	1.70586		tg	0.842958		tg	0.60761		tg	0.95389		tg	0.430085		tg	1.41104
				arctg	1.04057		arctg	0.700392		arctg	0.545996		arctg	0.761804		arctg	0.40617		arctg	0.954257
				degrees°	59.6507		degrees°	40.1499		degrees°	31.2991		degrees°	43.6703		degrees°	23.2836		degrees°	54.7026
							Hydrophobic Interaction			Hydrophobic Interaction			CH-π Cloud Interaction			Hydrophobic Interaction			H-Bond
							qGLN186:CB	-0.0036		qGLN188:CB	-0.0036		qPHE189:CZ	-0.1072		qGLN188:CB	-0.0036		qGLN188:NE2	-0.9407
							qGLN188:HB2	0.0171		qTYR187:HB1	0.0295		qGLN188:HB2	0.0171		qTRP190:HB1	0.0339		qLYS191:HZ1	0.34
							ri	8.02		ri	5.13		ri	9.95		ri	6.34		ri	13.9
							F	-107.193		F	-451.968		F	-2073.78		F	-340.049		F	-185404
							U	-859.691		U	-2318.6		U	-20634.1		U	-2155.91		U	-2.57711e+06
							rf	2.9		rf	2.9		rf	2.9		rf	2.9		rf	2.9
							θ	8.55964		θ	7.33683		θ	6.41973		θ	6.41973		θ	17.1193
							rf + θ	11.4596		rf + θ	10.2368		rf + θ	9.31973		rf + θ	9.31973		rf + θ	20.0193
							τ	-1228.4		τ	-4626.72		τ	-19327.1		τ	-3169.17		τ	-3.71165e+06
							tg	0.699847		tg	0.501131		tg	1.06763		tg	0.680277		tg	0.694331
							arctg	0.610624		arctg	0.464552		arctg	0.818094		arctg	0.597366		arctg	0.606911
							degrees°	35.0039		degrees°	26.6304		degrees°	46.8971		degrees°	34.2439		degrees°	34.7911
							Hydrophobic Interaction			H-Bond						Hydrophobic Interaction			H-Bond
							qGLN1:CB	-0.0036		qGLN188:NE2	-0.9407					qGLN188:CB	-0.0036		qGLN188:NE2	-0.9407
							qGLN188:HG1	0.0352		qTYR187:HH	0.3992					qTRP190:HB2	0.0339		qLYS191:HZ1	0.34
							ri	7.67		ri	11.59					ri	8.12		ri	13.18
							F	-241.253		F	-313107					F	-207.304		F	-206214
							U	-1850.41		U	-3.62891e+06					U	-1683.31		U	-2.71789e+06
							rf	2.9		rf	2.9					rf	2.9		rf	2.9
							θ	8.55964		θ	17.1193					θ	6.41973		θ	17.1193
							rf + θ	11.4596		rf + θ	20.0193					rf + θ	9.31973		rf + θ	20.0193
							τ	-2764.67		τ	-6.26818e+06					τ	-1932.02		τ	-4.12825e+06
							tg	0.669305		tg	0.578942					tg	0.87127		tg	0.658365
							arctg	0.589827		arctg	0.524792					arctg	0.716713		arctg	0.582233
							degrees°	33.8118		degrees°	30.0836					degrees°	41.0855		degrees°	33.3764
							Hydrophobic Interaction									Hydrophobic Interaction
							qGLN186:CB	-0.0036								qGLN188:CG	-0.0645
							qGLN188:HG2	0.0352								qTRP190:HB1	0.0339
							ri	9.46								ri	6.59
							F	-158.592								F	-5639.06
							U	-1500.28								U	-37161.4
							rf	2.9								rf	2.9
							θ	8.55964								θ	6.41973
							rf + θ	11.4596								rf + θ	9.31973
							τ	-1817.41								τ	-52554.5
							tg	0.825506								tg	0.707102
							arctg	0.690101								arctg	0.615477
							degrees°	39.5599								degrees°	35.2821
							H-Bond									Hydrophobic Interaction
							qGLN186:CB	-0.9407								qGLN188:CG	-0.0645
							qGLN188:HE21	0.4251								qTRP190:HB2	0.0339
							ri	12.68								ri	8.35
							F	-278562								F	-3512.4
							U	-3.53217e+06								U	-29328.6
							rf	2.9								rf	2.9
							θ	17.1193								θ	6.41973
							rf + θ	20.0193								rf + θ	9.31973
							τ	-5.57661e+06								τ	-32734.7
							tg	0.633389								tg	0.895949
							arctg	0.564609								arctg	0.730572
							degrees°	32.3661								degrees°	41.8799
							H-Bond
							qGLN186:NE2	-0.9407
							qGLN188:HE22	0.4251
							ri	12.76
							F	-275080
							U	-3.51002e+06
							rf	2.9
							θ	17.1193
							rf + θ	20.0193
							τ	-5.5069e+06
							tg	0.637386
							arctg	0.567456
							degrees°	32.5293
				φ°																								ψ°
				PHE189																								PHE189
	φ°	ψ°																										-30.7252
EXPERIMENTAL (NMR Conformer 1)	-63	-29		Electrostatic Interaction			π-π Interaction			CH-π Cloud Interaction			π-π Interaction			Hydrophobic Interaction			Hydrophobic Interaction			Hydrophobic Interaction
CALCULATED	-70.3118	-30.7252		between terminal charges
After energy Minimization	-75	-9		qGLN186:N	1		qPHE189:CZ	-0.1072		qPHE189:CZ	-0.1072		qPHE189:CG	0.0118		qPHE189:CB	-0.0343		qPHE189:CB	-0.0343		qPHE189:CB	-0.0343
				qTHR195:O	-1		qTYR187:CZ	0.3226		qGLN188:HB1	0.0171		qTRP190:CG	-0.1415		qLYS191:HB2	0.0362		qASN192:HB1	0.0797		qPHE193:HB1	0.0295
				ri	34.15		ri	6.58		ri	8.89		ri	7.07		ri	8.21		ri	10.79		ri	13.45
				F	-96036.6		F	-89459.3		F	-2597.8		F	-3741.26		F	-2063.17		F	-2629.83		F	-626.455
				U	-3.27965e+06		U	-588642		U	-23094.4		U	-26450.7		U	-16938.6		U	-28375.9		U	-8425.81
				rf	2.9		rf	4		rf	2.9		rf	4		rf	2.9		rf	2.9		rf	2.9
				θ	17.1193		θ	23.6128		θ	6.41973		θ	23.6128		θ	5.44704		θ	14.9794		θ	8.55964
				rf + θ	20.0193		rf + θ	27.6128		rf + θ	9.31973		rf + θ	27.6128		rf + θ	8.34704		rf + θ	17.8794		rf + θ	11.4596
				τ	-1.92258e+06		τ	-2.47022e+06		τ	-24210.8		τ	-103307		τ	-17221.3		τ	-47019.7		τ	-7178.94
				tg	1.70586		tg	0.238295		tg	0.95389		tg	0.256041		tg	0.983582		tg	0.603489		tg	1.17368
				arctg	1.04057		arctg	0.233932		arctg	0.761804		arctg	0.250656		arctg	0.777121		arctg	0.542981		arctg	0.865132
				degrees°	59.6507		degrees°	13.4101		degrees°	43.6703		degrees°	14.3688		degrees°	44.5484		degrees°	31.1263		degrees°	49.5936
							π-π Interaction			CH-π Cloud Interaction			π-π Interaction			Hydrophobic Interaction			Hydrophobic Interaction
							qTYR187:CZ	0.3226		qPHE189:CZ	-0.1072		qPHE189:CG	0.0118		qPHE189:CB	-0.0343		qPHE189:CB	-0.0343
							qPHE189:CD1	-0.1256		qGLN188:HB2	0.0171		qTRP190:CD1	-0.1638		qLYS191:HG2	0.0103		qASN192:HB2	0.0797
							ri	6.74		ri	9.95		ri	7.65		ri	5.72		ri	11.31
							F	-99897		F	-2073.78		F	-3699.06		F	-1209.36		F	-2393.57
							U	-673305		U	-20634.1		U	-28297.8		U	-6917.57		U	-27071.2
							rf	4		rf	2.9		rf	4		rf	2.9		rf	2.9
							θ	23.6128		θ	6.41973		θ	23.6128		θ	5.44704		θ	14.9794
							rf + θ	27.6128		rf + θ	9.31973		rf + θ	27.6128		rf + θ	8.34704		rf + θ	17.8794
							τ	-2.75843e+06		τ	-19327.1		τ	-102141		τ	-10094.6		τ	-42795.4
							tg	0.24409		tg	1.06763		tg	0.277045		tg	0.685273		tg	0.632573
							arctg	0.239408		arctg	0.818094		arctg	0.270267		arctg	0.600773		arctg	0.564026
							degrees°	13.724		degrees°	46.8971		degrees°	15.493		degrees°	34.4392		degrees°	32.3327
							π-π Interaction						π-π Interaction			Hydrophobic Interaction
							qTYR187:CZ	0.3226					qPHE189:CG	0.0118		qPHE189:CB	-0.0343
							qPHE189:CD2	-0.1256					qTRP190:CE3	-0.2387		qLYS191:HD2	0.0621
							ri	5.67					ri	8.31		ri	7.59
							F	-141158					F	-4568.26		F	-4141.14
							U	-800367					U	-37962.2		U	-31431.3
							rf	4					rf	4		rf	2.9
							θ	23.6128					θ	23.6128		θ	5.44704
							rf + θ	27.6128					rf + θ	27.6128		rf + θ	8.34704
							τ	-3.89777e+06					τ	-126142		τ	-34566.3
							tg	0.20534					tg	0.300947		tg	0.909304
							arctg	0.202524					arctg	0.292326		arctg	0.737932
							degrees°	11.6097					degrees°	16.7575		degrees°	42.3018
							π-π Interaction						π-π Interaction			Hydrophobic Interaction
							qTYR187:CZ	0.3226					qPHE189:CG	0.0118		qPHE189:CB	-0.0343
							qPHE189:CE1	-0.1704					qTRP190:CZ3	-0.1972		qLYS191:HE1	0.1135
							ri	6.96					ri	9.54		ri	7.33
							F	-127096					F	-2863.59		F	-8115.22
							U	-884591					U	-27318.6		U	-59484.5
							rf	4					rf	4		rf	2.9
							θ	23.6128					θ	23.6128		θ	5.44704
							rf + θ	27.6128					rf + θ	27.6128		rf + θ	8.34704
							τ	-3.50949e+06					τ	-79071.6		τ	-67738.1
							tg	0.252057					tg	0.345492		tg	0.878155
							arctg	0.246914					arctg	0.332653		arctg	0.720614
							degrees°	14.1543					degrees°	19.0693		degrees°	41.3091
							π-π Interaction						π-π Interaction
							qTYR187:CZ	0.3226					qPHE189:CG	0.0118
							qPHE189:CE2	-0.1704					qTRP190:CH2	-0.1134
							ri	5.93					ri	10.41
							F	-175082					F	-1382.97
							U	-1.03824e+06					U	-14396.7
							rf	4					rf	4
							θ	23.6128					θ	23.6128
							rf + θ	27.6128					rf + θ	27.6128
							τ	-4.83452e+06					τ	-38187.6
							tg	0.214755					tg	0.376999
							arctg	0.211542					arctg	0.360522
							degrees°	12.1266					degrees°	20.6669
							Hydrophobic Interaction						π-π Interaction
							qPHE189:CB	-0.0343					qPHE189:CG	0.0118
							qTYR187:HB1	0.0295					qTRP190:CZ2	-0.2601
							ri	8.32					ri	10.2
							F	-1637.15					F	-3304
							U	-13621.1					U	-33700.8
							rf	2.9					rf	4
							θ	8.55964					θ	23.6128
							rf + θ	11.4596					rf + θ	27.6128
							τ	-18761.1					τ	-91232.7
							tg	0.726026					tg	0.369394
							arctg	0.627981					arctg	0.353847
							degrees°	35.9989					degrees°	20.2842
							Hydrophobic Interaction
							qPHE189:CB	-0.0343
							qTYR187:HB2	0.0295
							ri	7.02
							F	-2299.64
							U	-16143.5
							rf	2.9
							θ	8.55964
							rf + θ	11.4596
							τ	-26353.1
							tg	0.612585
							arctg	0.549622
							degrees°	31.507
				φ°																		7						ψ°			Electrostatic Interaction			Hydrophobic Interaction		3e				H-Bond			Hydrophobic Interaction		7		Apolar Interactions	ri (Å)	δφ°
				TRP190																								TRP190			between terminal charges		1				Hydrophobic Interaction		5a								HI: Y187-W190	10.69	40.1478
	φ°	ψ°																										-35.0514			qGLN186:N	1		qGLN188:CG	-0.0645					qASN192:ND2	-0.9191	6a	qTRP190:HB2	0.0339		2	HI: Y187-W190	12.33	44.2151
EXPERIMENTAL (NMR Conformer 1)	-87	-34		Electrostatic Interaction			Hydrophobic Interaction			H-Bond			π-π Interaction			Hydrophobic Interaction			H-Bond			Hydrophobic Interaction			Hydrophobic Interaction						qTHR195:O	-1		qTRP190:HB2	0.0339		qLYS191:HB1	0.0362		qTRP190:HE1	0.3412		qGLN194:CG	-0.0645
CALCULATED	-54.5726	-35.0514		between terminal charges																											ri	34.15		ri	8.35		qTRP190:CB	-0.005		ri	9.25		ri	13.44		3	HI: Q188-W190	6.34	23.9035
After energy Minimization	-65	-17		qGLN186:N	1		qTRP190:HB1	0.0339		qGLN188:NE2	-0.9407		qPHE189:CG	0.0118		qLYS191:HB1	0.0362		qASN192:ND2	-0.9191		qPHE193:HB1	0.0295		qTRP190:HB2	0.0339					F	-96036.6		F	-3512.4		ri	5.48		F	-410494		F	-1355.75			HI: Q188-W190	8.12	29.5822
				qTHR195:O	-1		qTYR187:CB	-0.0152		qTRP190:HE1	0.3412		qTRP190:CG	-0.1415		qTRP190:CB	-0.005		qTRP190:HE1	0.3412		qTRP190:CB	-0.005		qGLN194:CG	-0.0645					cos(59,65)=	0.505		cos(30,27)=	0.864		F	-675.049		cos(24,81)=	0.908		cos(43.22)=	0.729			HI: Q188-W190	6.59	24.7351
				ri	34.15		ri	10.69		ri	8.61		ri	7.07		ri	5.48		ri	9.25		ri	10.61		ri	13.44					U	-1.65622e+06		U	-25339.9		cos(31,00)=	0.857		U	-3.44774e+06		U	-13283.3			HI: Q188-W190	8.35	30.2743
				F	-96036.6		F	-505.017		F	-484922		F	-3741.26		F	-675.049		F	-410494		F	-146.75		F	-1355.75											U	-3170.27
				U	-3.27965e+06		U	-5398.63		U	-4.17518e+06		U	-26450.7		U	-3699.27		U	-3.79707e+06		U	-1557.02		U	-18221.3					Hydrophobic Interaction		2a	π-π Interaction		4a				Hydrophobic Interaction		6b				4	π-π: F189-W190	7.07	14.3688
				rf	2.9		rf	2.9		rf	2.9		rf	4		rf	2.9		rf	2.9		rf	2.9		rf	2.9											Hydrophobic Interaction		5b								π-π: F189-W190	7.65	15.493
				θ	17.1193		θ	9.78245		θ	17.1193		θ	23.6128		θ	6.22519		θ	17.1193		θ	9.78245		θ	11.4129					qTRP190:HB1	0.0339		qPHE189:CG	0.0118					qASN192:HB1	0.0797						π-π: F189-W190	8.31	16.7575
				rf + θ	20.0193		rf + θ	12.6824		rf + θ	20.0193		rf + θ	27.6128		rf + θ	9.12519		rf + θ	20.0193		rf + θ	12.6824		rf + θ	14.3129					qTYR187:CB	-0.0152		qTRP190:CG	-0.1415		qLYS191:HG1	0.0103		qTRP190:CB	-0.005						π-π: F189-W190	9.54	19.0693
				τ	-1.92258e+06		τ	-6404.85		τ	-9.70779e+06		τ	-103307		τ	-6159.95		τ	-8.21779e+06		τ	-1861.15		τ	-19404.6					ri	10.69		ri	7.07		qTRP190:CB	-0.005		ri	6.36						π-π: F189-W190	10.41	20.6669
				tg	1.70586		tg	0.842897		tg	0.430085		tg	0.256041		tg	0.600535		tg	0.462055		tg	0.836589		tg	0.939016					F	-505.017		F	-3741.26		ri	4.74		F	-1103.4						π-π: F189-W190	10.2	20.2842
				arctg	1.04057		arctg	0.700356		arctg	0.40617		arctg	0.250656		arctg	0.540813		arctg	0.432833		arctg	0.696657		arctg	0.753958					cos(40,15)=	0.764		cos(14,37)=	0.969		F	-256.725		cos(17,36)=	0.954
				degrees°	59.6507		degrees°	40.1478		degrees°	23.2836		degrees°	14.3688		degrees°	31.002		degrees°	24.8121		degrees°	39.9357		degrees°	43.2205					U	-4124.55		U	-25630.7		cos(27,46)=	0.887		U	-6694.8					5	HI: K191-W190	5.48	31.002
																																					U	-1079.37									HI: K191-W190	4.74	27.4631
							Hydrophobic Interaction			Hydrophobic Interaction			π-π Interaction			Hydrophobic Interaction			Hydrophobic Interaction			π-π Interaction									Hydrophobic Interaction		2b	π-π Interaction		4b				Hydrophobic Interaction		6c					HI: K191-W190	7.49	39.3993
																																					Hydrophobic Interaction		5c								HI: K191-W190	8.4	42.6521
							qTRP190:HB2	0.0339		qGLN188:CB	-0.0036		qPHE189:CG	0.0118		qLYS191:HG1	0.0103		qASN192:HB1	0.0797		qPHE193:CG	0.0118								qTRP190:HB2	0.0339		qPHE189:CG	0.0118					qASN192:HB2	0.0797						π-π: K191-W190	4.67	9.60415
							qTYR187:CB	-0.0152		qTRP190:HB1	0.0339		qTRP190:CD1	-0.1638		qTRP190:CB	-0.005		qTRP190:CB	-0.005		qTRP190:CE3	-0.2387								qTYR187:CB	-0.0152		qTRP190:CD1	-0.1638		qLYS191:HD1	0.0621		qTRP190:CB	-0.005						π-π: K191-W190	5.79	11.8485
							ri	12.33		ri	6.34		ri	7.65		ri	4.74		ri	6.36		ri	10.96								ri	12.33		ri	7.65		qTRP190:CB	-0.005		ri	7.11						π-π: K191-W190	7.55	15.3
							F	-379.608		F	-340.049		F	-3699.06		F	-256.725		F	-1103.4		F	-2626.22								F	-379.608		F	-3699.06		ri	7.49		F	-882.891						π-π: K191-W190	9.3	18.623
							U	-4680.56		U	-2155.91		U	-28297.8		U	-1216.88		U	-7017.61		U	-28783.4								cos(44,22)=	0.717		cos(15,49)=	0.964		F	-619.892		cos(19,56)=	0.942
							rf	2.9		rf	2.9		rf	4		rf	2.9		rf	2.9		rf	4								U	-4680.56		U	-27279.1		cos(39,40)=	0.773		U	-5913.27					6	HI: N192-W190	6.36	17.36
							θ	9.78245		θ	11.4129		θ	23.6128		θ	6.22519		θ	17.1193		θ	23.6128														U	-3589.03									HI: N192-W190	7.11	19.56
							rf + θ	12.6824		rf + θ	14.3129		rf + θ	27.6128		rf + θ	9.12519		rf + θ	20.0193		rf + θ	27.6128								H-Bond		3a	π-π Interaction		4c				π-π Interaction		6d					π-π: N192-W190	4.32	8.9
							τ	-4814.36		τ	-4867.07		τ	-102141		τ	-2342.67		τ	-22089.2		τ	-72517.3														Hydrophobic Interaction		5d								π-π: N192-W190	4.17	8.58
							tg	0.97221		tg	0.442958		tg	0.277045		tg	0.519441		tg	0.317694		tg	0.396917								qGLN188:NE2	-0.9407		qPHE189:CG	0.0118					qASN192:HB1	0.0797						π-π: N192-W190	5.19	10.65
							arctg	0.771308		arctg	0.416983		arctg	0.270267		arctg	0.479079		arctg	0.30761		arctg	0.377846								qTRP190:HE1	0.3412		qTRP190:CE3	-0.2387		qLYS191:HE1	0.1135		qTRP190:CE3	-0.2387						π-π: N192-W190	6.15	12.56
							degrees°	44.2151		degrees°	23.9035		degrees°	15.493		degrees°	27.4631		degrees°	17.6337		degrees°	21.66								ri	8.61		ri	8.31		qTRP190:CB	-0.005		ri	4.32
																															F	-484922		F	-4568.26		ri	8.4		F	-114172					7	HI: Q194-W190	13.44	43.22
										Hydrophobic Interaction			π-π Interaction			Hydrophobic Interaction			Hydrophobic Interaction			π-π Interaction									cos(23,28)=	0.919		cos(16,76)=	0.958		F	-900.794		cos(8,90)=	0.988
																															U	-3.83699e+06		U	-36367.8		cos(42,65)=	0.736		U	-487306
										qGLN188:CB	-0.0036		qPHE189:CG	0.0118		qLYS191:HD1	0.0621		qASN192:HB2	0.0797		qPHE193:CG	0.0118														U	-5569.07
										qTRP190:HB2	0.0339		qTRP190:CE3	-0.2387		qTRP190:CB	-0.005		qTRP190:CB	-0.005		qTRP190:CZ3	-0.1972								Hydrophobic Interaction		3b	π-π Interaction		4d				π-π Interaction		6e
										ri	8.12		ri	8.31		ri	7.49		ri	7.11		ri	10.85														π-π Interaction		5e
										F	-207.304		F	-4568.26		F	-619.892		F	-882.891		F	-2213.85								qGLN188:CB	-0.0036		qPHE189:CG	0.0118					qASN192:HB1	0.0797
										U	-1683.31		U	-37962.2		U	-4642.99		U	-6277.36		U	-24020.2								qTRP190:HB1	0.0339		qTRP190:CZ3	-0.1972		qLYS191:HB1	0.0362		qTRP190:CZ3	-0.1972
										rf	2.9		rf	4		rf	2.9		rf	2.9		rf	4								ri	6.34		ri	9.54		qTRP190:CE3	-0.2387		ri	4.17
										θ	11.4129		θ	23.6128		θ	6.22519		θ	17.1193		θ	23.6128								F	-340.049		F	-2863.59		ri	4.67		F	-101230
										rf + θ	14.3129		rf + θ	27.6128		rf + θ	9.12519		rf + θ	20.0193		rf + θ	27.6128								cos(23,90)=	0.914		cos(19,07)=	0.945		F	-44375.7		cos(8,58)=	0.989
										τ	-2967.12		τ	-126142		τ	-5656.63		τ	-17674.8		τ	-61130.5								U	-1970.5		U	-25816.1		cos(9,60)=	0.986		U	-417488
										tg	0.567322		tg	0.300947		tg	0.820805		tg	0.355158		tg	0.392934														U	-204333
										arctg	0.516045		arctg	0.292326		arctg	0.687299		arctg	0.341262		arctg	0.3744								Hydrophobic Interaction		3c	π-π Interaction		4e				π-π Interaction		6f
										degrees°	29.5822		degrees°	16.7575		degrees°	39.3993		degrees°	19.5628		degrees°	21.4624														π-π Interaction		5f
																															qGLN188:CB	-0.0036		qPHE189:CG	0.0118					qASN192:HB1	0.0797						Polar Interactions	ri (Å)	δφ°
										Hydrophobic Interaction			π-π Interaction			Hydrophobic Interaction			π-π Interaction			π-π Interaction									qTRP190:HB2	0.0339		qTRP190:CH2	-0.1134		qLYS191:HG1	0.0103		qTRP190:CH2	-0.1134					1	EITC	34.15	59.6507
																															ri	8.12		ri	10.41		qTRP190:CE3	-0.2387		ri	5.19
										qGLN188:CG	-0.0645		qPHE189:CG	0.0118		qLYS191:HE1	0.1135		qASN192:HB1	0.0797		qPHE193:CG	0.0118								F	-207.304		F	-1382.97		ri	5.79		F	-37579.8						HB: Q188-W190	8.61	23.2836
										qTRP190:HB1	0.0339		qTRP190:CZ3	-0.1972		qTRP190:CB	-0.005		qTRP190:CE3	-0.2387		qTRP190:CH2	-0.1134								cos(29,58)=	0.87		cos(20,67)=	0.936		F	-8213.92		cos(10,65)=	0.983
										ri	6.59		ri	9.54		ri	8.4		ri	4.32		ri	12.02								U	-1464.48		U	-14396.7		cos(11,85)=	0.979		U	-191724						HB: N192-W190	9.25	24.81
										F	-5639.06		F	-2863.59		F	-900.794		F	-114172		F	-1037.3														U	-46559.9
										U	-37161.4		U	-27318.6		U	-7566.67		U	-493225		U	-12468.3								Hydrophobic Interaction		3d	π-π Interaction		4f				π-π Interaction		6g
										rf	2.9		rf	4		rf	2.9		rf	4		rf	4														π-π Interaction		5g
										θ	11.4129		θ	23.6128		θ	6.22519		θ	23.6128		θ	23.6128								qGLN188:CG	-0.0645		qPHE189:CG	0.0118					qASN192:HB1	0.0797
										rf + θ	14.3129		rf + θ	27.6128		rf + θ	9.12519		rf + θ	27.6128		rf + θ	27.6128								qTRP190:HB1	0.0339		qTRP190:CZ2	-0.2601		qLYS191:HD1	0.0621		qTRP190:CZ2	0.2601
										τ	-80711		τ	-79071.6		τ	-8219.92		τ	-3.15262e+06		τ	-28642.7								ri	6.59		ri	10.2		qTRP190:CE3	-0.2387		ri	6.15
										tg	0.460425		tg	0.345492		tg	0.920529		tg	0.156449		tg	0.435305								F	-5639.06		F	-3304		ri	7.55		F	61385.6
										arctg	0.43149		arctg	0.332653		arctg	0.744042		arctg	0.155191		arctg	0.410567								cos(24,74)=	0.908		cos(20,28)=	0.938		F	-29125.1		cos(12,56)=	0.976
										degrees°	24.7351		degrees°	19.0693		degrees°	42.6521		degrees°	8.89631		degrees°	23.5357								U	-33742.5		U	-31611.4		cos(15,30)=	0.965		U	368461
																																					U	-212199
										Hydrophobic Interaction			π-π Interaction			π-π Interaction			π-π Interaction
																																					π-π Interaction		5h
										qGLN188:CG	-0.0645		qPHE189:CG	0.0118		qLYS191:HB1	0.0362		qASN192:HB1	0.0797
										qTRP190:HB2	0.0339		qTRP190:CH2	-0.1134		qTRP190:CE3	-0.2387		qTRP190:CZ3	-0.1972																	qLYS191:HE1	0.1135
										ri	8.35		ri	10.41		ri	4.67		ri	4.17																	qTRP190:CE3	-0.2387
										F	-3512.4		F	-1382.97		F	-44375.7		F	-101230																	ri	9.3
										U	-29328.6		U	-14396.7		U	-207235		U	-422131																	F	-35083.3
										rf	2.9		rf	4		rf	4		rf	4																	cos(18,62)=	0.948
										θ	11.4129		θ	23.6128		θ	23.6128		θ	23.6128																	U	-309308
										rf + θ	14.3129		rf + θ	27.6128		rf + θ	27.6128		rf + θ	27.6128
										τ	-50272.5		τ	-38187.6		τ	-1.22534e+06		τ	-2.79526e+06
										tg	0.583392		tg	0.376999		tg	0.169124		tg	0.151017
										arctg	0.528118		arctg	0.360522		arctg	0.167539		arctg	0.149884
										degrees°	30.2743		degrees°	20.6669		degrees°	9.60415		degrees°	8.5921
													π-π Interaction			π-π Interaction			π-π Interaction
													qPHE189:CG	0.0118		qLYS191:HG1	0.0103		qASN192:HB1	0.0797
													qTRP190:CZ2	-0.2601		qTRP190:CE3	-0.2387		qTRP190:CH2	-0.1134
													ri	10.2		ri	5.79		ri	5.19
													F	-3304		F	-8213.92		F	-37579.8
													U	-33700.8		U	-47558.6		U	-195039
													rf	4		rf	4		rf	4
													θ	23.6128		θ	23.6128		θ	23.6128
													rf + θ	27.6128		rf + θ	27.6128		rf + θ	27.6128
													τ	-91232.7		τ	-226809		τ	-1.03768e+06
													tg	0.369394		tg	0.209685		tg	0.187956
													arctg	0.353847		arctg	0.206691		arctg	0.185789
													degrees°	20.2842		degrees°	11.8485		degrees°	10.6503
																π-π Interaction			π-π Interaction
																qLYS191:HD1	0.0621		qASN192:HB1	0.0797
																qTRP190:CE3	-0.2387		qTRP190:CZ2	0.2601
																ri	7.55		ri	6.15
																F	-29125.1		F	61385.6
																U	-219895		U	377521
																rf	4		rf	4
																θ	23.6128		θ	23.6128
																rf + θ	27.6128		rf + θ	27.6128
																τ	-804227		τ	1.69503e+06
																tg	0.273424		tg	0.222723
																arctg	0.2669		arctg	0.219146
																degrees°	15.3		degrees°	12.5625
																π-π Interaction
																qLYS191:HE1	0.1135
																qTRP190:CE3	-0.2387
																ri	9.3
																F	-35083.3
																U	-326275
																rf	4
																θ	23.6128
																rf + θ	27.6128
																τ	-968748
																tg	0.3368
																arctg	0.324868
																degrees°	18.623
				φ°																								ψ°
				LYS191																								LYS191
	φ°	ψ°																										-42.153
EXPERIMENTAL (NMR Conformer 1)	-68	-57		Electrostatic Interaction			H-Bond			Hydrophobic Interaction			Hydrophobic Interaction			Hydrophobic Interaction			Hydrophobic Interaction			Hydrophobic Interaction			Hydrophobic Interaction
CALCULATED	-97.9883	-42.153		between terminal charges
After energy Minimization	-139	-26		qGLN186:N	1		qLYS191:HZ1	0.34		qGLN188:CB	-0.0036		qPHE189:CB	-0.0343		qLYS191:HB1	0.0362		qLYS191:HB1	0.0362		qLYS191:HB1	0.0362		qLYS191:HB2	0.0362
				qTHR195:O	-1		qTYR187:OH	-0.5579		qLYS191:HE2	0.1135		qLYS191:HB2	0.0362		qTRP190:CB	-0.005		qASN192:CB	-0.2041		qPHE193:CB	-0.0343		qASN194:CB	-0.2041
				ri	34.15		ri	8.84		ri	10.68		ri	8.21		ri	5.48		ri	5.2		ri	7.13		ri	10.79
				F	-96036.6		F	-271862		F	-401.212		F	-2063.17		F	-675.049		F	-30602.9		F	-2735.53		F	-7107.66
				U	-3.27965e+06		U	-2.40326e+06		U	-4284.94		U	-16938.6		U	-3699.27		U	-159135		U	-19504.3		U	-76691.7
				rf	2.9		rf	2.9		rf	2.9		rf	2.9		rf	2.9		rf	2.9		rf	2.9		rf	2.9
				θ	17.1193		θ	17.1193		θ	15.6927		θ	13.4509		θ	11.7695		θ	23.539		θ	13.4509		θ	23.539
				rf + θ	20.0193		rf + θ	20.0193		rf + θ	18.5927		rf + θ	16.3509		rf + θ	14.6695		rf + θ	26.439		rf + θ	16.3509		rf + θ	26.439
				τ	-1.92258e+06		τ	-5.44248e+06		τ	-7459.6		τ	-33734.6		τ	-9902.64		τ	-809111		τ	-44728.3		τ	-187920
				tg	1.70586		tg	0.441574		tg	0.57442		tg	0.502114		tg	0.373564		tg	0.196679		tg	0.436063		tg	0.408109
				arctg	1.04057		arctg	0.415825		arctg	0.521398		arctg	0.465338		arctg	0.357511		arctg	0.1942		arctg	0.411203		arctg	0.387477
				degrees°	59.6507		degrees°	23.8371		degrees°	29.8891		degrees°	26.6754		degrees°	20.4943		degrees°	11.1325		degrees°	23.5722		degrees°	22.2121
							H-Bond			H-Bond			Hydrophobic Interaction			Hydrophobic Interaction			Hydrophobic Interaction			Hydrophobic Interaction
							qLYS191:HZ2	0.34		qGLN188:NE2	-0.9407		qPHE189:CB	-0.0343		qLYS191:HG1	0.0103		qLYS191:HG1	0.0103		qLYS191:HG1	0.0103
							qTYR187:OH	-0.5579		qLYS191:HZ1	0.34		qLYS191:HG2	0.0103		qTRP190:CB	-0.005		qASN192:CB	-0.2041		qPHE193:CB	-0.0343
							ri	9.52		ri	13.9		ri	5.72		ri	4.74		ri	7.01		ri	9.16
							F	-234412		F	-185404		F	-1209.36		F	-256.725		F	-4791.4		F	-471.583
							U	-2231600		U	-2.57711e+06		U	-6917.57		U	-1216.88		U	-33587.7		U	-4319.7
							rf	2.9		rf	2.9		rf	2.9		rf	2.9		rf	2.9		rf	2.9
							θ	17.1193		θ	17.1193		θ	13.4509		θ	11.7695		θ	23.539		θ	13.4509
							rf + θ	20.0193		rf + θ	20.0193		rf + θ	16.3509		rf + θ	14.6695		rf + θ	26.439		rf + θ	16.3509
							τ	-4.69275e+06		τ	-3.71165e+06		τ	-19774.2		τ	-3766.03		τ	-126680		τ	-7710.79
							tg	0.475542		tg	0.694331		tg	0.349829		tg	0.323119		tg	0.265139		tg	0.560215
							arctg	0.44389		arctg	0.606911		arctg	0.336522		arctg	0.31253		arctg	0.259175		arctg	0.510652
							degrees°	25.4459		degrees°	34.7911		degrees°	19.2911		degrees°	17.9157		degrees°	14.8572		degrees°	29.273
							H-Bond			H-Bond			Hydrophobic Interaction			Hydrophobic Interaction			Hydrophobic Interaction			Hydrophobic Interaction
							qLYS191:HZ3	0.34		qGLN188:NE2	-0.9407		qPHE189:CB	-0.0343		qLYS191:HD1	0.0621		qLYS191:HD1	0.0621		qLYS191:HD1	0.0621
							qTYR187:OH	-0.5579		qLYS191:HZ1	0.34		qLYS191:HD2	0.0621		qTRP190:CB	-0.005		qASN192:CB	-0.2041		qPHE193:CB	-0.0343
							ri	10.49		ri	13.18		ri	7.59		ri	7.49		ri	7.4		ri	7.66
							F	-193064		F	-206214		F	-4141.14		F	-619.892		F	-25923.2		F	-4065.8
							U	-2.02525e+06		U	-2.71789e+06		U	-31431.3		U	-4642.99		U	-191832		U	-31144
							rf	2.9		rf	2.9		rf	2.9		rf	2.9		rf	2.9		rf	2.9
							θ	17.1193		θ	17.1193		θ	13.4509		θ	11.7695		θ	23.539		θ	13.4509
							rf + θ	20.0193		rf + θ	20.0193		rf + θ	16.3509		rf + θ	14.6695		rf + θ	26.439		rf + θ	16.3509
							τ	-3.86501e+06		τ	-4.12825e+06		τ	-67711.3		τ	-9093.51		τ	-685385		τ	-66479.4
							tg	0.523995		tg	0.658365		tg	0.464196		tg	0.510583		tg	0.279889		tg	0.468477
							arctg	0.482659		arctg	0.582233		arctg	0.434596		arctg	0.472078		arctg	0.272906		arctg	0.438113
							degrees°	27.6683		degrees°	33.3764		degrees°	24.9132		degrees°	27.0618		degrees°	15.6443		degrees°	25.1147
													Hydrophobic Interaction			Hydrophobic Interaction			Hydrophobic Interaction			Hydrophobic Interaction
													qPHE189:CB	-0.0343		qLYS191:HE1	0.1135		qLYS191:HE1	0.1135		qLYS191:HE1	0.1135
													qLYS191:HE1	0.1135		qTRP190:CB	-0.005		qASN192:CB	-0.2041		qPHE193:CB	-0.0343
													ri	7.33		ri	8.4		ri	9.57		ri	9.79
													F	-8115.22		F	-900.794		F	-28329.1		F	-4549.28
													U	-59484.5		U	-7566.67		U	-271110		U	-44537.4
													rf	2.9		rf	2.9		rf	2.9		rf	2.9
													θ	13.4509		θ	11.7695		θ	23.539		θ	13.4509
													rf + θ	16.3509		rf + θ	14.6695		rf + θ	26.439		rf + θ	16.3509
													τ	-132691		τ	-13214.2		τ	-748994		τ	-74384.6
													tg	0.448294		tg	0.572616		tg	0.361965		tg	0.598745
													arctg	0.421435		arctg	0.520041		arctg	0.347294		arctg	0.539496
													degrees°	24.1587		degrees°	29.8113		degrees°	19.9086		degrees°	30.9265
																π-π Interaction			H-Bond
																qLYS191:HB1	0.0362		qASN192:ND2	-0.9191
																qTRP190:CE3	-0.2387		qLYS191:HZ2	0.34
																ri	4.67		ri	11.46
																F	-44375.7		F	-266496
																U	-207235		U	-3.05404e+06
																rf	4		rf	2.9
																θ	23.6128		θ	17.1193
																rf + θ	27.6128		rf + θ	20.0193
																τ	-1.22534e+06		τ	-5.33506e+06
																tg	0.169124		tg	0.572448
																arctg	0.167539		arctg	0.519914
																degrees°	9.60415		degrees°	29.804
																π-π Interaction			H-Bond
																qLYS191:HG1	0.0103		qASN192:ND2	-0.9191
																qTRP190:CE3	-0.2387		qLYS191:HZ3	0.34
																ri	5.79		ri	11.68
																F	-8213.92		F	-256551
																U	-47558.6		U	-2.99652e+06
																rf	4		rf	2.9
																θ	23.6128		θ	17.1193
																rf + θ	27.6128		rf + θ	20.0193
																τ	-226809		τ	-5.13597e+06
																tg	0.209685		tg	0.583438
																arctg	0.206691		arctg	0.528152
																degrees°	11.8485		degrees°	30.2762
																π-π Interaction
																qLYS191:HD1	0.0621
																qTRP190:CE3	-0.2387
																ri	7.55
																F	-29125.1
																U	-219895
																rf	4
																θ	23.6128
																rf + θ	27.6128
																τ	-804227
																tg	0.273424
																arctg	0.2669
																degrees°	15.3
																π-π Interaction
																qLYS191:HE1	0.1135
																qTRP190:CE3	-0.2387
																ri	9.3
																F	-35083.3
																U	-326275
																rf	4
																θ	23.6128
																rf + θ	27.6128
																τ	-968748
																tg	0.3368
																arctg	0.324868
																degrees°	18.623
				φ°																					ψ°
				ASN192																					ASN192
	φ°	ψ°																							-22.4683
EXPERIMENTAL (NMR Conformer 1)	-62	-10		Electrostatic Interaction			H-Bond			Hydrophobic Interaction			Hydrophobic Interaction			H-Bond			H-Bond
CALCULATED	-73.9765	-22.4683		between terminal charges
After energy Minimization	-109	29		qGLN186:N	1		qASN192:ND2	-0.9191		qLYS191:HB1	0.0362		qPHE193:HB1	0.0295		qASN192:ND2	-0.9191		qASN192:ND2	-0.9191
				qTHR195:O	-1		qTRP190:HE1	0.3412		qASN192:CB	-0.2041		qASN192:CB	-0.2041		qGLN194:HE21	0.4251		qTHR195:HG1	0.4102
				ri	34.15		ri	9.25		ri	5.2		ri	4.77		ri	6.61		ri	12.72
				F	-96036.6		F	-410494		F	-30602.9		F	-29637.8		F	-1.00154e+06		F	-260977
				U	-3.27965e+06		U	-3.79707e+06		U	-159135		U	-141372		U	-6.62019e+06		U	-3.31963e+06
				rf	2.9		rf	2.9		rf	2.9		rf	2.9		rf	2.9		rf	2.9
				θ	17.1193		θ	17.1193		θ	3.1126		θ	4.89122		θ	17.1193		θ	17.1193
				rf + θ	20.0193		rf + θ	20.0193		rf + θ	6.0126		rf + θ	7.79122		rf + θ	20.0193		rf + θ	20.0193
				τ	-1.92258e+06		τ	-8.21779e+06		τ	-184003		τ	-230915		τ	-2.00501e+07		τ	-5.22457e+06
				tg	1.70586		tg	0.462055		tg	0.864851		tg	0.612227		tg	0.330182		tg	0.635387
				arctg	1.04057		arctg	0.432833		arctg	0.713053		arctg	0.549362		arctg	0.318911		arctg	0.566034
				degrees°	59.6507		degrees°	24.8121		degrees°	40.8756		degrees°	31.4921		degrees°	18.2815		degrees°	32.4478
							Hydrophobic Interaction			Hydrophobic Interaction			Hydrophobic Interaction			H-Bond			H-Bond
							qASN192:HB1	0.0797		qLYS191:HG1	0.0103		qPHE193:HB2	0.0295		qASN192:ND2	-0.9191		qASN192:HD21	0.4196
							qTRP190:CB	-0.005		qASN192:CB	-0.2041		qASN192:CB	-0.2041		qGLN194:HE22	0.4251		qTHR195:OG1	-0.6761
							ri	6.36		ri	7.01		ri	5.72		ri	7.32		ri	11.82
							F	-1103.4		F	-4791.4		F	-20610.6		F	-816676		F	-227420
							U	-7017.61		U	-33587.7		U	-117893		U	-5.97807e+06		U	-2.68811e+06
							rf	2.9		rf	2.9		rf	2.9		rf	2.9		rf	2.9
							θ	4.27982		θ	3.1126		θ	4.89122		θ	17.1193		θ	17.1193
							rf + θ	7.17982		rf + θ	6.0126		rf + θ	7.79122		rf + θ	20.0193		rf + θ	20.0193
							τ	-7922.2		τ	-28808.7		τ	-160582		τ	-1.63493e+07		τ	-4.55279e+06
							tg	0.885816		tg	1.16589		tg	0.734159		tg	0.365648		tg	0.590431
							arctg	0.724923		arctg	0.861839		arctg	0.633286		arctg	0.350546		arctg	0.533354
							degrees°	41.5561		degrees°	49.4048		degrees°	36.303		degrees°	20.095		degrees°	30.5744
							Hydrophobic Interaction			Hydrophobic Interaction			CH-π Cloud Interaction			Hydrophobic Interaction			H-Bond
							qASN192:HB2	0.0797		qLYS191:HD1	0.0621		qPHE193:CZ	-0.1072		qGLN194:HB1	0.0171		qASN192:HD22	0.4196
							qTRP190:CB	-0.005		qASN192:CB	-0.2041		qASN192:HB1	0.0797		qASN192:CB	-0.2041		qTHR195:OG1	-0.6761
							ri	7.11		ri	7.4		ri	9.93		ri	8.26		ri	13.02
							F	-882.891		F	-25923.2		F	-9704.49		F	-5729.24		F	-187431
							U	-6277.36		U	-191832		U	-96365.6		U	-47323.5		U	-2.44036e+06
							rf	2.9		rf	2.9		rf	2.9		rf	2.9		rf	2.9
							θ	4.27982		θ	3.1126		θ	6.41973		θ	5.70643		θ	17.1193
							rf + θ	7.17982		rf + θ	6.0126		rf + θ	9.31973		rf + θ	8.60643		rf + θ	20.0193
							τ	-6339		τ	-155866		τ	-90443.2		τ	-49308.3		τ	-3.75224e+06
							tg	0.990276		tg	1.23075		tg	1.06548		tg	0.959748		tg	0.650373
							arctg	0.780512		arctg	0.888472		arctg	0.81709		arctg	0.764862		arctg	0.576637
							degrees°	44.7427		degrees°	50.9315		degrees°	46.8396		degrees°	43.8456		degrees°	33.0556
							π-π Interaction			Hydrophobic Interaction			CH-π Cloud Interaction			Hydrophobic Interaction
							qASN192:HB1	0.0797		qLYS191:HE1	0.1135		qPHE193:CE1	-0.1704		qGLN194:HB2	0.0171
							qTRP190:CE3	-0.2387		qASN192:CB	-0.2041		qASN192:HB1	0.0797		qASN192:CB	-0.2041
							ri	4.32		ri	9.57		ri	9.28		ri	6.55
							F	-114172		F	-28329.1		F	-17662.4		F	-9111.18
							U	-493225		U	-271110		U	-163907		U	-59678.2
							rf	4		rf	2.9		rf	2.9		rf	2.9
							θ	23.6128		θ	3.1126		θ	6.41973		θ	5.70643
							rf + θ	27.6128		rf + θ	6.0126		rf + θ	9.31973		rf + θ	8.60643
							τ	-3.15262e+06		τ	-170332		τ	-164609		τ	-78414.7
							tg	0.156449		tg	1.59166		tg	0.995737		tg	0.761059
							arctg	0.155191		arctg	1.00985		arctg	0.783262		arctg	0.650541
							degrees°	8.89631		degrees°	57.8892		degrees°	44.9004		degrees°	37.2922
							π-π Interaction			H-Bond			CH-π Cloud Interaction			Hydrophobic Interaction
							qASN192:HB1	0.0797		qASN192:ND2	-0.9191		qPHE193:CE2	-0.1704		qGLN194:HG1	0.0352
							qTRP190:CZ3	-0.1972		qLYS191:HZ2	0.34		qASN192:HB1	0.0797		qASN192:CB	-0.2041
							ri	4.17		ri	11.46		ri	9.46		ri	6.44
							F	-101230		F	-266496		F	-16996.7		F	-19401.4
							U	-422131		U	-3.05404e+06		U	-160788		U	-124945
							rf	4		rf	2.9		rf	2.9		rf	2.9
							θ	23.6128		θ	17.1193		θ	6.41973		θ	5.70643
							rf + θ	27.6128		rf + θ	20.0193		rf + θ	9.31973		rf + θ	8.60643
							τ	-2.79526e+06		τ	-5.33506e+06		τ	-158404		τ	-166976
							tg	0.151017		tg	0.572448		tg	1.01505		tg	0.748278
							arctg	0.149884		arctg	0.519914		arctg	0.792867		arctg	0.642398
							degrees°	8.5921		degrees°	29.804		degrees°	45.451		degrees°	36.8254
							π-π Interaction			H-Bond			CH-π Cloud Interaction			Hydrophobic Interaction
							qASN192:HB1	0.0797		qASN192:ND2	-0.9191		qPHE193:CD1	-0.1256		qGLN194:HG2	0.0352
							qTRP190:CH2	-0.1134		qLYS191:HZ3	0.34		qASN192:HB1	0.0797		qASN192:CB	-0.2041
							ri	5.19		ri	11.68		ri	8.02		ri	8.17
							F	-37579.8		F	-256551		F	-17430.8		F	-12054.8
							U	-195039		U	-2.99652e+06		U	-139795		U	-98487.6
							rf	4		rf	2.9		rf	2.9		rf	2.9
							θ	23.6128		θ	17.1193		θ	6.41973		θ	5.70643
							rf + θ	27.6128		rf + θ	20.0193		rf + θ	9.31973		rf + θ	8.60643
							τ	-1.03768e+06		τ	-5.13597e+06		τ	-162450		τ	-103749
							tg	0.187956		tg	0.583438		tg	0.86054		tg	0.949291
							arctg	0.185789		arctg	0.528152		arctg	0.710581		arctg	0.75939
							degrees°	10.6503		degrees°	30.2762		degrees°	40.734		degrees°	43.5319
							π-π Interaction						CH-π Cloud Interaction
							qASN192:HB1	0.0797					qPHE193:CD2	-0.1256
							qTRP190:CZ2	0.2601					qASN192:HB1	0.0797
							ri	6.15					ri	8.23
							F	61385.6					F	-16552.6
							U	377521					U	-136228
							rf	4					rf	2.9
							θ	23.6128					θ	6.41973
							rf + θ	27.6128					rf + θ	9.31973
							τ	1.69503e+06					τ	-154266
							tg	0.222723					tg	0.883073
							arctg	0.219146					arctg	0.723384
							degrees°	12.5625					degrees°	41.4679
				φ°																								ψ°
				PHE193																								PHE193
	φ°	ψ°																										-33.092
EXPERIMENTAL (NMR Conformer 1)	-110	-40		Electrostatic Interaction			Hydrophobic Interaction			Hydrophobic Interaction			Hydrophobic Interaction			Hydrophobic Interaction			Hydrophobic Interaction			Hydrophobic Interaction						3/2 = f for α-helix - β-strand
CALCULATED	-32.2691	-33.092		between terminal charges
After energy Minimization	-64	-28		qGLN186:N	1		qPHE189:CB	-0.0343		qPHE193:HB1	0.0295		qLYS191:HB1	0.0362		qPHE193:HB1	0.0295		qPHE193:HB1	0.0295		qPHE193:HB1	0.0295
				qTHR195:O	-1		qPHE193:HB1	0.0295		qTRP190:CB	-0.005		qPHE193:CB	-0.0343		qASN192:CB	-0.2041		qGLN194:CB	-0.2041		qTHR195:CG2	-0.2438
				ri	34.15		ri	13.45		ri	10.61		ri	7.13		ri	4.77		ri	6.17		ri	7.21
				F	-96036.6		F	-626.455		F	-146.75		F	-2735.53		F	-29637.8		F	-17713.8		F	-15495.4
				U	-3.27965e+06		U	-8425.81		U	-1557.02		U	-19504.3		U	-141372		U	-109294		U	-111722
				rf	2.9		rf	2.9		rf	2.9		rf	2.9		rf	2.9		rf	2.9		rf	2.9
				θ	17.1193		θ	8.55964		θ	7.48968		θ	5.44704		θ	14.9794		θ	9.98625		θ	11.9835
				rf + θ	20.0193		rf + θ	11.4596		rf + θ	10.3897		rf + θ	8.34704		rf + θ	17.8794		rf + θ	12.8862		rf + θ	14.8835
				τ	-1.92258e+06		τ	-7178.94		τ	-1524.69		τ	-22833.6		τ	-529906		τ	-228265		τ	-230626
				tg	1.70586		tg	1.17368		tg	1.02121		tg	0.854195		tg	0.266788		tg	0.478805		tg	0.484429
				arctg	1.04057		arctg	0.865132		arctg	0.795889		arctg	0.706924		arctg	0.260716		arctg	0.446548		arctg	0.451114
				degrees°	59.6507		degrees°	49.5936		degrees°	45.6242		degrees°	40.5243		degrees°	14.9455		degrees°	25.5983		degrees°	25.86
										π-π Interaction			Hydrophobic Interaction			Hydrophobic Interaction			Hydrophobic Interaction			Hydrophobic Interaction
										qPHE193:CG	0.0118		qLYS191:HG1	0.0103		qPHE193:HB2	0.0295		qPHE193:HB2	0.0295		qPHE193:HB2	0.0295
										qTRP190:CE3	-0.2387		qPHE193:CB	-0.0343		qASN192:CB	-0.2041		qGLN194:CB	-0.2041		qTHR195:CG2	-0.2438
										ri	10.96		ri	9.16		ri	5.72		ri	4.93		ri	5.75
										F	-2626.22		F	-471.583		F	-20610.6		F	-27745.3		F	-24363.4
										U	-28783.4		U	-4319.7		U	-117893		U	-136784		U	-140090
										rf	4		rf	2.9		rf	2.9		rf	2.9		rf	2.9
										θ	10.3306		θ	5.44704		θ	14.9794		θ	9.98625		θ	11.9835
										rf + θ	14.3306		rf + θ	8.34704		rf + θ	17.8794		rf + θ	12.8862		rf + θ	14.8835
										τ	-37635.3		τ	-3936.33		τ	-368505		τ	-357533		τ	-362613
										tg	0.764797		tg	1.09739		tg	0.319922		tg	0.382578		tg	0.386334
										arctg	0.652904		arctg	0.831801		arctg	0.309632		arctg	0.365398		arctg	0.36867
										degrees°	37.4276		degrees°	47.6828		degrees°	17.7496		degrees°	20.9464		degrees°	21.134
										π-π Interaction			Hydrophobic Interaction			CH-π Cloud Interaction			CH-π Cloud Interaction			CH-π Cloud Interaction
										qPHE193:CG	0.0118		qLYS191:HD1	0.0621		qPHE193:CZ	-0.1072		qPHE193:CZ	-0.1072		qPHE193:CZ	-0.1072
										qTRP190:CZ3	-0.1972		qPHE193:CB	-0.0343		qASN192:HB1	0.0797		qGLN194:HB1	0.0797		qTHR195:HG21	0.0642
										ri	10.85		ri	7.66		ri	9.93		ri	8.57		ri	5.57
										F	-2213.85		F	-4065.8		F	-9704.49		F	-13029		F	-24844.9
										U	-24020.2		U	-31144		U	-96365.6		U	-111658		U	-138386
										rf	4		rf	2.9		rf	2.9		rf	2.9		rf	2.9
										θ	10.3306		θ	5.44704		θ	6.41973		θ	6.41973		θ	6.41973
										rf + θ	14.3306		rf + θ	8.34704		rf + θ	9.31973		rf + θ	9.31973		rf + θ	9.31973
										τ	-31725.7		τ	-33937.4		τ	-90443.2		τ	-121426		τ	-231548
										tg	0.757121		tg	0.91769		tg	1.06548		tg	0.919555		tg	0.597657
										arctg	0.648043		arctg	0.742503		arctg	0.81709		arctg	0.743514		arctg	0.538695
										degrees°	37.149		degrees°	42.5639		degrees°	46.8396		degrees°	42.6218		degrees°	30.8806
										π-π Interaction			Hydrophobic Interaction			CH-π Cloud Interaction			CH-π Cloud Interaction			CH-π Cloud Interaction
										qPHE193:CG	0.0118		qLYS191:HE1	0.1135		qPHE193:CE1	-0.1704		qPHE193:CE1	-0.1704		qPHE193:CE1	-0.1704
										qTRP190:CH2	-0.1134		qPHE193:CB	-0.0343		qASN192:HB1	0.0797		qGLN194:HB1	0.0797		qTHR195:HG21	0.0642
										ri	12.02		ri	9.79		ri	9.28		ri	7.54		ri	5.39
										F	-1037.3		F	-4549.28		F	-17662.4		F	-26754.9		F	-42174
										U	-12468.3		U	-44537.4		U	-163907		U	-201732		U	-227318
										rf	4		rf	2.9		rf	2.9		rf	2.9		rf	2.9
										θ	10.3306		θ	5.44704		θ	6.41973		θ	6.41973		θ	6.41973
										rf + θ	14.3306		rf + θ	8.34704		rf + θ	9.31973		rf + θ	9.31973		rf + θ	9.31973
										τ	-14865.1		τ	-37973		τ	-164609		τ	-249348		τ	-393051
										tg	0.838765		tg	1.17287		tg	0.995737		tg	0.809036		tg	0.578343
										arctg	0.697935		arctg	0.864789		arctg	0.783262		arctg	0.680227		arctg	0.524343
										degrees°	40.009		degrees°	49.5739		degrees°	44.9004		degrees°	38.9939		degrees°	30.0579
																CH-π Cloud Interaction			CH-π Cloud Interaction			CH-π Cloud Interaction
																qPHE193:CE2	-0.1704		qPHE193:CE2	-0.1704		qPHE193:CE2	-0.1704
																qASN192:HB1	0.0797		qGLN194:HB1	0.0797		qTHR195:HG21	0.0642
																ri	9.46		ri	8.74		ri	5.93
																F	-16996.7		F	-19912.4		F	-34842.8
																U	-160788		U	-174034		U	-206618
																rf	2.9		rf	2.9		rf	2.9
																θ	6.41973		θ	6.41973		θ	6.41973
																rf + θ	9.31973		rf + θ	9.31973		rf + θ	9.31973
																τ	-158404		τ	-185578		τ	-324726
																tg	1.01505		tg	0.937795		tg	0.636285
																arctg	0.792867		arctg	0.753308		arctg	0.566673
																degrees°	45.451		degrees°	43.1833		degrees°	32.4844
																CH-π Cloud Interaction			CH-π Cloud Interaction			CH-π Cloud Interaction
																qPHE193:CD1	-0.1256		qPHE193:CD1	-0.1256		qPHE193:CD1	-0.1256
																qASN192:HB1	0.0797		qGLN194:HB1	0.0797		qTHR195:HG21	0.0642
																ri	8.02		ri	6.59		ri	5.6
																F	-17430.8		F	-25816.4		F	-28798.3
																U	-139795		U	-170130		U	-161270
																rf	2.9		rf	2.9		rf	2.9
																θ	6.41973		θ	6.41973		θ	6.41973
																rf + θ	9.31973		rf + θ	9.31973		rf + θ	9.31973
																τ	-162450		τ	-240602		τ	-268392
																tg	0.86054		tg	0.707102		tg	0.600876
																arctg	0.710581		arctg	0.615477		arctg	0.541063
																degrees°	40.734		degrees°	35.2821		degrees°	31.0164
																CH-π Cloud Interaction			CH-π Cloud Interaction			CH-π Cloud Interaction
																qPHE193:CD2	-0.1256		qPHE193:CD2	-0.1256		qPHE193:CD2	-0.1256
																qASN192:HB1	0.0797		qGLN194:HB1	0.0797		qTHR195:HG21	0.0642
																ri	8.23		ri	7.93		ri	6.11
																F	-16552.6		F	-17828.7		F	-24191.4
																U	-136228		U	-141382		U	-147809
																rf	2.9		rf	2.9		rf	2.9
																θ	6.41973		θ	6.41973		θ	6.41973
																rf + θ	9.31973		rf + θ	9.31973		rf + θ	9.31973
																τ	-154266		τ	-166159		τ	-225457
																tg	0.883073		tg	0.850883		tg	0.655598
																arctg	0.723384		arctg	0.705006		arctg	0.580301
																degrees°	41.4679		degrees°	40.4144		degrees°	33.2656
				φ°																					ψ°
				GLN194																					GLN194
	φ°	ψ°																							-24.9292
EXPERIMENTAL (NMR Conformer 1)	-44	-25		Electrostatic Interaction			Hydrophobic Interaction			Hydrophobic Interaction			H-Bond			Hydrophobic Interaction			H-Bond			H-Bond			1/2 = f for β-strand - no secondary structure
CALCULATED	-69.7412	-24.9292		between terminal charges
After energy Minimization	-61	-59		qGLN186:N	1		qTRP190:HB2	0.0339		qLYS191:HB2	0.0362		qASN192:ND2	-0.9191		qPHE193:HB1	0.0295		qTHR195:OG1	-0.6761		qTHR195:O	-0.5679
				qTHR195:O	-1		qGLN194:CG	-0.0645		qGLN194:CB	-0.2041		qGLN194:HE21	0.4251		qGLN194:CB	-0.2041		qGLN194:HE21	0.4251		qGLN194:HE21	0.4251
				ri	34.15		ri	13.44		ri	10.79		ri	6.61		ri	6.17		ri	9.8		ri	7.82
				F	-96036.6		F	-1355.75		F	-7107.66		F	-1.00154e+06		F	-17713.8		F	-335172		F	-442148
				U	-3.27965e+06		U	-18221.3		U	-76691.7		U	-6.62019e+06		U	-109294		U	-3.28469e+06		U	-3.4576e+06
				rf	2.9		rf	2.9		rf	2.9		rf	2.9		rf	2.9		rf	2.9		rf	2.9
				θ	17.1193		θ	6.41973		θ	4.66889		θ	17.1193		θ	7.33683		θ	17.1193		θ	17.1193
				rf + θ	20.0193		rf + θ	9.31973		rf + θ	7.56889		rf + θ	20.0193		rf + θ	10.2368		rf + θ	20.0193		rf + θ	20.0193
				τ	-1.92258e+06		τ	-12635.2		τ	-53797.1		τ	-2.00501e+07		τ	-181334		τ	-6.7099e+06		τ	-8.85148e+06
				tg	1.70586		tg	1.4421		tg	1.42557		tg	0.330182		tg	0.602725		tg	0.489528		tg	0.390623
				arctg	1.04057		arctg	0.964492		arctg	0.959082		arctg	0.318911		arctg	0.542421		arctg	0.455235		arctg	0.372397
				degrees°	59.6507		degrees°	55.2893		degrees°	54.9792		degrees°	18.2815		degrees°	31.0942		degrees°	26.0963		degrees°	21.3476
													H-Bond			Hydrophobic Interaction			H-Bond			H-Bond
													qASN192:ND2	-0.9191		qPHE193:HB2	0.0295		qTHR195:OG1	-0.6761		qTHR195:O	-0.5679
													qGLN194:HE22	0.4251		qGLN194:CB	-0.2041		qGLN194:HE22	0.4251		qGLN194:HE22	0.4251
													ri	7.32		ri	4.93		ri	8.89		ri	7.21
													F	-816676		F	-27745.3		F	-407302		F	-520128
													U	-5.97807e+06		U	-136784		U	-3.62091e+06		U	-3.75012e+06
													rf	2.9		rf	2.9		rf	2.9		rf	2.9
													θ	17.1193		θ	7.33683		θ	17.1193		θ	17.1193
													rf + θ	20.0193		rf + θ	10.2368		rf + θ	20.0193		rf + θ	20.0193
													τ	-1.63493e+07		τ	-284024		τ	-8.15389e+06		τ	-1.04126e+07
													tg	0.365648		tg	0.481594		tg	0.444072		tg	0.360153
													arctg	0.350546		arctg	0.448815		arctg	0.417913		arctg	0.345691
													degrees°	20.095		degrees°	25.7282		degrees°	23.9568		degrees°	19.8167
													Hydrophobic Interaction			CH-π Cloud Interaction			Hydrophobic Interaction
													qGLN194:HB1	0.0171		qPHE193:CZ	-0.1072		qTHR195:HG21	0.0642
													qASN192:CB	-0.2041		qGLN194:HB1	0.0797		qGLN194:CB	-0.2041
													ri	8.26		ri	8.57		ri	6.36
													F	-5729.24		F	-13029		F	-36281.2
													U	-47323.5		U	-111658		U	-230749
													rf	2.9		rf	2.9		rf	2.9
													θ	12.8395		θ	6.41973		θ	10.2716
													rf + θ	15.7395		rf + θ	9.31973		rf + θ	13.1716
													τ	-90175.1		τ	-121426		τ	-477880
													tg	0.524796		tg	0.919555		tg	0.482858
													arctg	0.483287		arctg	0.743514		arctg	0.44984
													degrees°	27.7043		degrees°	42.6218		degrees°	25.787
													Hydrophobic Interaction			CH-π Cloud Interaction			Hydrophobic Interaction
													qGLN194:HB2	0.0171		qPHE193:CE1	-0.1704		qTHR195:HG22	0.0642
													qASN192:CB	-0.2041		qGLN194:HB1	0.0797		qGLN194:CB	-0.2041
													ri	6.55		ri	7.54		ri	5.14
													F	-9111.18		F	-26754.9		F	-55548.2
													U	-59678.2		U	-201732		U	-285518
													rf	2.9		rf	2.9		rf	2.9
													θ	12.8395		θ	6.41973		θ	10.2716
													rf + θ	15.7395		rf + θ	9.31973		rf + θ	13.1716
													τ	-143405		τ	-249348		τ	-731657
													tg	0.416152		tg	0.809036		tg	0.390234
													arctg	0.394352		arctg	0.680227		arctg	0.37206
													degrees°	22.6062		degrees°	38.9939		degrees°	21.3283
													Hydrophobic Interaction			CH-π Cloud Interaction			Hydrophobic Interaction
													qGLN194:HG1	0.0352		qPHE193:CE2	-0.1704		qTHR195:HG23	0.0642
													qASN192:CB	-0.2041		qGLN194:HB1	0.0797		qGLN194:CB	-0.2041
													ri	6.44		ri	8.74		ri	4.77
													F	-19401.4		F	-19912.4		F	-64499.9
													U	-124945		U	-174034		U	-307665
													rf	2.9		rf	2.9		rf	2.9
													θ	12.8395		θ	6.41973		θ	10.2716
													rf + θ	15.7395		rf + θ	9.31973		rf + θ	13.1716
													τ	-305367		τ	-185578		τ	-849565
													tg	0.409163		tg	0.937795		tg	0.362144
													arctg	0.38838		arctg	0.753308		arctg	0.347452
													degrees°	22.2638		degrees°	43.1833		degrees°	19.9176
													Hydrophobic Interaction			CH-π Cloud Interaction			Hydrophobic Interaction
													qGLN194:HG2	0.0352		qPHE193:CD1	-0.1256		qTHR195:HG21	0.0642
													qASN192:CB	-0.2041		qGLN194:HB1	0.0797		qGLN194:CG	-0.0645
													ri	8.17		ri	6.59		ri	7.03
													F	-12054.8		F	-25816.4		F	-9384.31
													U	-98487.6		U	-170130		U	-65971.7
													rf	2.9		rf	2.9		rf	2.9
													θ	12.8395		θ	6.41973		θ	10.2716
													rf + θ	15.7395		rf + θ	9.31973		rf + θ	13.1716
													τ	-189736		τ	-240602		τ	-123606
													tg	0.519078		tg	0.707102		tg	0.533725
													arctg	0.478793		arctg	0.615477		arctg	0.490262
													degrees°	27.4467		degrees°	35.2821		degrees°	28.1042
																CH-π Cloud Interaction			Hydrophobic Interaction
																qPHE193:CD2	-0.1256		qTHR195:HG22	0.0642
																qGLN194:HB1	0.0797		qGLN194:CG	-0.0645
																ri	7.93		ri	5.53
																F	-17828.7		F	-15165.7
																U	-141382		U	-83866.3
																rf	2.9		rf	2.9
																θ	6.41973		θ	10.2716
																rf + θ	9.31973		rf + θ	13.1716
																τ	-166159		τ	-199756
																tg	0.850883		tg	0.419844
																arctg	0.705006		arctg	0.397495
																degrees°	40.4144		degrees°	22.7863
																			Hydrophobic Interaction
																			qTHR195:HG23	0.0642
																			qGLN194:CG	-0.0645
																			ri	5.62
																			F	-14683.9
																			U	-82523.3
																			rf	2.9
																			θ	10.2716
																			rf + θ	13.1716
																			τ	-193409
																			tg	0.426677
																			arctg	0.40329
																			degrees°	23.1185
				φ°
				THR195
	φ°	ψ°
EXPERIMENTAL (NMR Conformer 1)	-118	0		Electrostatic Interaction			H-Bond			Hydrophobic Interaction			H-Bond			H-Bond
CALCULATED	-174.884	0		between terminal charges
After energy Minimization	-130	0		qGLN186:N	1		qASN192:ND2	-0.9191		qPHE193:HB1	0.0295		qTHR195:OG1	-0.6761		qTHR195:O	-0.5679
				qTHR195:O	-1		qTHR195:HG1	0.4102		qTHR195:CG2	-0.2438		qGLN194:HE21	0.4251		qGLN194:HE21	0.4251
				ri	34.15		ri	12.72		ri	7.21		ri	9.8		ri	7.82
				F	-96036.6		F	-260977		F	-15495.4		F	-335172		F	-442148
				U	-3.27965e+06		U	-3.31963e+06		U	-111722		U	-3.28469e+06		U	-3.4576e+06
				rf	2.9		rf	2.9		rf	2.9		rf	2.9		rf	2.9
				θ	17.1193		θ	17.1193		θ	6.11403		θ	17.1193		θ	17.1193
				rf + θ	20.0193		rf + θ	20.0193		rf + θ	9.01403		rf + θ	20.0193		rf + θ	20.0193
				τ	-1.92258e+06		τ	-5.22457e+06		τ	-139676		τ	-6.7099e+06		τ	-8.85148e+06
				tg	1.70586		tg	0.635387		tg	0.799864		tg	0.489528		tg	0.390623
				arctg	1.04057		arctg	0.566034		arctg	0.674658		arctg	0.455235		arctg	0.372397
				degrees°	59.6507		degrees°	32.4478		degrees°	38.6747		degrees°	26.0963		degrees°	21.3476
							H-Bond			Hydrophobic Interaction			H-Bond			H-Bond
							qASN192:HD21	0.4196		qPHE193:HB2	0.0295		qTHR195:OG1	-0.6761		qTHR195:O	-0.5679
							qTHR195:OG1	-0.6761		qTHR195:CG2	-0.2438		qGLN194:HE22	0.4251		qGLN194:HE22	0.4251
							ri	11.82		ri	5.75		ri	8.89		ri	7.21
							F	-227420		F	-24363.4		F	-407302		F	-520128
							U	-2.68811e+06		U	-140090		U	-3.62091e+06		U	-3.75012e+06
							rf	2.9		rf	2.9		rf	2.9		rf	2.9
							θ	17.1193		θ	6.11403		θ	17.1193		θ	17.1193
							rf + θ	20.0193		rf + θ	9.01403		rf + θ	20.0193		rf + θ	20.0193
							τ	-4.55279e+06		τ	-219612		τ	-8.15389e+06		τ	-1.04126e+07
							tg	0.590431		tg	0.637895		tg	0.444072		tg	0.360153
							arctg	0.533354		arctg	0.567818		arctg	0.417913		arctg	0.345691
							degrees°	30.5744		degrees°	32.5501		degrees°	23.9568		degrees°	19.8167
							H-Bond			CH-π Cloud Interaction			Hydrophobic Interaction
							qASN192:HD22	0.4196		qPHE193:CZ	-0.1072		qTHR195:HG21	0.0642
							qTHR195:OG1	-0.6761		qTHR195:HG21	0.0642		qGLN194:CB	-0.2041
							ri	13.02		ri	5.57		ri	6.36
							F	-187431		F	-24844.9		F	-36281.2
							U	-2.44036e+06		U	-138386		U	-230749
							rf	2.9		rf	2.9		rf	2.9
							θ	17.1193		θ	6.41973		θ	7.13303
							rf + θ	20.0193		rf + θ	9.31973		rf + θ	10.033
							τ	-3.75224e+06		τ	-231548		τ	-364011
							tg	0.650373		tg	0.597657		tg	0.633906
							arctg	0.576637		arctg	0.538695		arctg	0.564978
							degrees°	33.0556		degrees°	30.8806		degrees°	32.3873
										CH-π Cloud Interaction			Hydrophobic Interaction
										qPHE193:CE1	-0.1704		qTHR195:HG22	0.0642
										qTHR195:HG21	0.0642		qGLN194:CB	-0.2041
										ri	5.39		ri	5.14
										F	-42174		F	-55548.2
										U	-227318		U	-285518
										rf	2.9		rf	2.9
										θ	6.41973		θ	7.13303
										rf + θ	9.31973		rf + θ	10.033
										τ	-393051		τ	-557317
										tg	0.578343		tg	0.512308
										arctg	0.524343		arctg	0.473445
										degrees°	30.0579		degrees°	27.1402
										CH-π Cloud Interaction			Hydrophobic Interaction
										qPHE193:CE2	-0.1704		qTHR195:HG23	0.0642
										qTHR195:HG21	0.0642		qGLN194:CB	-0.2041
										ri	5.93		ri	4.77
										F	-34842.8		F	-64499.9
										U	-206618		U	-307665
										rf	2.9		rf	2.9
										θ	6.41973		θ	7.13303
										rf + θ	9.31973		rf + θ	10.033
										τ	-324726		τ	-647130
										tg	0.636285		tg	0.475429
										arctg	0.566673		arctg	0.443799
										degrees°	32.4844		degrees°	25.4407
										CH-π Cloud Interaction
										qPHE193:CD1	-0.1256
										qTHR195:HG21	0.0642
										ri	5.6
										F	-28798.3
										U	-161270
										rf	2.9
										θ	6.41973
										rf + θ	9.31973
										τ	-268392
										tg	0.600876
										arctg	0.541063
										degrees°	31.0164
										CH-π Cloud Interaction
										qPHE193:CD2	-0.1256
										qTHR195:HG21	0.0642
										ri	6.11
										F	-24191.4
										U	-147809
										rf	2.9
										θ	6.41973
										rf + θ	9.31973
										τ	-225457
										tg	0.655598
										arctg	0.580301
										degrees°	33.2656
[truncated: 2 more columns]

## Sheet: Chemical Interactions
		Electrostatic Attraction between the Terminal Charges	Hydrophobic Interactions	H-Bonds	π - π Interactions	CH- π Cloud Interactions
	ALL THE RESIDUES	-96036.6
	GLN186		-73.886	-243595
	TYR187		-379.608	-243595	-127096
			-1637.15	-313107
			-2299.64	-193064
	GLN188		-73.886			-2073.78
			-307.441
			-3512.4
			-401.212
	PHE189		-2063.17
			-1637.15		-127096	-2073.78
			-2299.64
			-2393.57		-1382.97
			-626.455
	TRP190		-379.608	-410494	-1382.97
			-3512.4
			-900.794
			-146.75
	LYS191		-2063.17	-193064
			-900.794	-185404
			-4549.28	-256551
			-7107.66
	ASN192		-882.891	-187431		-9704.49
			-28329.1
			-5729.24
	PHE193		-626.455			-9704.49
			-146.75			-19912.4
			-4549.28			-24191.4
	ASN194		-7107.66	-442148		-19912.4
			-5729.24
	THR195		-15495.4	-187431
			-36281.2	-442148
			-9384.31
			-15165.7
			-14683.9
